# Supplementary material for: Paralog dispensability shapes homozygous deletion patterns in tumor genomes
Source: Mol Syst Biol. 2023 Nov 14;19(12):e11987. doi: 10.15252/msb.202311987 (PMC10698506; doi:10.15252/msb.202311987)
Supplement: Supplementary file 2 — Dataset EV1 [file MSB-19-e11987-s001.zip]

Archive with 4 entries (4 files):
- Dataset_EV1_Readme.txt
- __MACOSX/._Dataset_EV1_Readme.txt
- Dataset_EV1_TCGA_HD_matrix.csv
- __MACOSX/._Dataset_EV1_TCGA_HD_matrix.csv
