# Supplementary material for: Paralog dispensability shapes homozygous deletion patterns in tumor genomes
Source: Mol Syst Biol. 2023 Nov 14;19(12):e11987. doi: 10.15252/msb.202311987 (PMC10698506; doi:10.15252/msb.202311987)
Supplement: Supplementary file 2 — Dataset EV1 [file MSB-19-e11987-s001.zip › Dataset_EV1_Readme.txt]

Binary matrix of gene homozygous deletions for TCGA samples. Columns are TCGA patient IDs (excluding outlier samples) rows are HGNC gene symbols
