# Supplementary material for: Paralog dispensability shapes homozygous deletion patterns in tumor genomes
Source: Mol Syst Biol. 2023 Nov 14;19(12):e11987. doi: 10.15252/msb.202311987 (PMC10698506; doi:10.15252/msb.202311987)
Supplement: Supplementary file 4 — Dataset EV3 [file MSB-19-e11987-s002.zip]

Archive with 4 entries (4 files):
- Dataset_EV3_annotated_passenger_genes.csv
- __MACOSX/._Dataset_EV3_annotated_passenger_genes.csv
- Dataset_EV3_Readme.txt
- __MACOSX/._Dataset_EV3_Readme.txt
