# Supplementary material for: Paralog dispensability shapes homozygous deletion patterns in tumor genomes
Source: Mol Syst Biol. 2023 Nov 14;19(12):e11987. doi: 10.15252/msb.202311987 (PMC10698506; doi:10.15252/msb.202311987)
Supplement: Supplementary file 4 — Dataset EV3 [file MSB-19-e11987-s002.zip › Dataset_EV3_annotated_passenger_genes.csv]

symbol	entrez_id	ensembl_id	n_HDs	dist_tsg	dist_fragsite	dist_centromere	dist_telomere	gene_length	paralog	max_seq_id	WGD	big_family
CDKN2B	1030	ENSG00000147883	1276.0	9.975197	0.0	0.0	0.0	2966	True	78.9855	True	False
MTAP	4507	ENSG00000099810	874.0	9.8497145	0.0	0.0	0.0	59265	False
DMRTA1	63951	ENSG00000176399	726.0	9.5331785	0.0	0.0	0.0	4845	True	38.4921	False	False
IFNE	338376	ENSG00000184995	580.0	9.498714	0.0	0.0	0.0	626	True	33.1731	False	False
IFNA1	3439	ENSG00000197919	558.0	9.4581255	0.0	0.0	0.0	569	True	99.4709	False	True
IFNA8	3445	ENSG00000120242	545.0	9.4267945	0.0	0.0	0.0	569	True	82.0106	False	True
IFNA2	3440	ENSG00000188379	534.0	9.402379	0.0	0.0	0.0	566	True	86.1702	False	True
IFNA13	3447	ENSG00000233816	528.0	9.385057	0.0	0.0	0.0	572	True	98.9474	False	True
IFNA6	3443	ENSG00000120235	518.0	9.3679355	0.0	0.0	0.0	569	True	86.2434	False	True
KLHL9	55958	ENSG00000198642	515.0	9.3512655	0.0	0.0	0.0	1853	True	92.2204	False	True
IFNA5	3442	ENSG00000147873	499.0	9.3223045	0.0	0.0	0.0	569	True	86.7725	False	True
IFNA14	3448	ENSG00000228083	465.0	9.2569835	0.0	0.0	0.0	569	True	84.6561	False	True
IFNA17	3451	ENSG00000234829	457.0	9.2452215	0.0	0.0	0.0	569	True	95.7672	False	True
IFNA16	3449	ENSG00000147885	450.0	9.2343535	0.0	0.0	0.0	569	True	88.8889	False	True
IFNA10	3446	ENSG00000186803	446.0	9.2241455	0.0	0.0	0.0	569	True	95.7672	False	True
IFNA7	3444	ENSG00000214042	445.0	9.2192135	0.0	0.0	0.0	569	True	93.6508	False	True
IFNA4	3441	ENSG00000236637	440.0	9.2045795	0.0	0.0	0.0	569	True	95.7672	False	True
IFNA21	3452	ENSG00000137080	414.0	9.1836605	0.0	0.0	0.0	569	True	92.0635	False	True
ELAVL2	1993	ENSG00000107105	416.0	8.2552725	0.0	0.0	0.0	69677	True	90.2507	True	True
IFNW1	3467	ENSG00000177047	395.0	9.1586095	0.0	0.0	0.0	587	True	58.9744	False	True
IFNB1	3456	ENSG00000171855	339.0	9.0949205	0.0	0.0	0.0	563	True	36.8984	False	False
IZUMO3	100129669	ENSG00000205442	324.0	7.438229	0.0	0.0	0.0	2420	False
HACD4	401494	ENSG00000188921	299.0	9.0366465	0.0	0.0	0.0	24553	True	39.6552	False	False
TUSC1	286319	ENSG00000198680	260.0	6.304666	0.0	0.0	0.0	638	False
KLLN	100144748	ENSG00000227268	258.0	9.947248	0.0	0.0	0.0	536	False
FOCAD	54914	ENSG00000188352	214.0	8.8728245	0.0	0.0	0.0	280275	False
ATAD1	84896	ENSG00000138138	168.0	9.869672	0.0	0.0	0.0	59912	False
CAAP1	79886	ENSG00000120159	166.0	5.11516	0.0	0.0	0.0	50414	False
PLAA	9373	ENSG00000137055	164.0	5.05639	0.0	0.0	0.0	41534	False
LRRC19	64922	ENSG00000184434	163.0	4.9850605	0.0	0.0	0.0	4173	False
IFT74	80173	ENSG00000096872	156.0	4.970316	0.0	0.0	0.0	100768	False
MLLT3	4300	ENSG00000171843	154.0	8.501682	0.0	0.0	0.0	275814	True	53.5211	True	False
EQTN	54586	ENSG00000120160	149.0	4.691779	0.0	0.0	0.0	12332	False
TEK	7010	ENSG00000120156	145.0	4.8132565	0.0	0.0	0.0	119641	True	45.5516	True	False
IFNK	56832	ENSG00000147896	139.0	4.4580195	0.0	0.0	0.0	623	True	29.9517	False	True
RNLS	55328	ENSG00000184719	143.0	9.4858955	0.0	0.0	0.0	308229	False
MOB3B	79817	ENSG00000120162	137.0	4.5895995	0.0	0.0	0.0	124963	True	81.4815	True	True
C9orf72	203228	ENSG00000147894	135.0	4.42499	0.0	0.0	0.0	18884	False
LIPJ	142910	ENSG00000204022	140.0	9.596134	0.0	0.0	0.0	16219	True	59.2896	False	True
PAPSS2	9060	ENSG00000198682	123.0	9.788005	0.0	0.0	0.0	85988	True	75.4443	True	False
LINGO2	158038	ENSG00000174482	126.0	4.032907	0.0	0.0	0.0	1820	True	60.5611	True	True
LIPF	8513	ENSG00000182333	129.0	9.6694475	0.0	0.0	0.0	13140	True	61.0294	False	True
LIPK	643414	ENSG00000204021	120.0	9.7359865	0.0	0.0	0.0	28212	True	62.40600000000001	False	True
LIPN	643418	ENSG00000204020	116.0	9.7671605	0.0	0.0	0.0	16836	True	53.5176	False	True
LIPM	340654	ENSG00000173239	111.0	9.8090355	0.0	0.0	0.0	17604	True	57.2104	False	True
ANKRD22	118932	ENSG00000152766	101.0	9.8346105	0.0	0.0	0.0	28666	False
STAMBPL1	57559	ENSG00000138134	94.0	9.909803	0.0	0.0	0.0	21515	True	53.4404	True	False
ACTA2	59	ENSG00000107796	92.0	9.939413	0.0	0.0	0.0	13707	True	95.2255	True	False
MINPP1	9562	ENSG00000107789	83.0	9.613726	0.0	0.0	0.0	47562	False
RCBTB2	1102	ENSG00000136161	78.0	9.885967	0.0	0.0	0.0	31828	True	67.2662	False	False
ZNF596	169270	ENSG00000172748	78.0	8.3451315	0.0	0.0	9.806372	5466	True	31.1508	False	True
OR4F21	441308	ENSG00000176269	80.0	8.2680575	0.0	0.0	9.883446	938	True	99.0385	False	True
FBXO25	26260	ENSG00000147364	71.0	8.5424445	0.0	0.0	9.609059	55724	True	59.1281	True	False
TDRP	157695	ENSG00000180190	64.0	8.619667	0.0	0.0	9.5318365	53185	False
ERICH1	157697	ENSG00000104714	61.0	8.7993845	0.0	0.0	9.352119	66558	False
KBTBD11	9920	ENSG00000176595	61.0	9.898203	0.0	0.0	8.0497065	1871	True	30.6581	False	False
CH25H	9023	ENSG00000138135	61.0	9.7957805	0.0	0.0	0.0	818	True	24.6324	False	False
MYOM2	9172	ENSG00000036448	56.0	9.8026045	0.0	0.0	7.954108	94024	True	46.6894	True	False
CLN8	2055	ENSG00000182372	56.0	9.8754795	0.0	0.0	8.276024	9512	False
DLGAP2	9228	ENSG00000198010	54.0	9.7247185	0.0	0.0	8.426785	152712	True	47.9621	True	False
LIPA	3988	ENSG00000107798	53.0	9.7714255	0.0	0.0	0.0	32820	True	60.6516	False	True
FNDC3A	22862	ENSG00000102531	50.0	9.285199	0.0	0.0	0.0	201204	True	51.0017	True	False
CAB39L	81617	ENSG00000102547	49.0	9.04513	0.0	0.0	0.0	72096	True	81.0089	True	False
MLNR	2862	ENSG00000102539	49.0	9.1706345	0.0	0.0	0.0	2039	True	44.6602	True	True
CDADC1	81602	ENSG00000102543	47.0	9.1220945	0.0	0.0	0.0	43719	False
ELAC1	55520	ENSG00000141642	77.0	9.917988	0.0	0.0	0.0	12680	False
IFIT2	3433	ENSG00000119922	48.0	9.697914	0.0	0.0	0.0	5251	True	56.1441	False	True
PHF11	51131	ENSG00000136147	45.0	8.8796585	0.0	0.0	0.0	32663	False
SETDB2	83852	ENSG00000136169	45.0	8.9201205	0.0	0.0	0.0	39955	False
RCBTB1	55213	ENSG00000136144	44.0	8.8412915	0.0	0.0	0.0	33157	True	70.4331	False	False
ITM2B	9445	ENSG00000136156	42.0	9.8553005	0.0	0.0	0.0	27863	True	42.4812	True	False
ARL11	115761	ENSG00000152213	43.0	8.761249	0.0	0.0	0.0	590	True	41.8367	False	True
IFIT1B	439996	ENSG00000204010	45.0	9.6212265	0.0	0.0	0.0	6602	True	67.2996	False	True
FOXD4	2298	ENSG00000170122	52.0	5.04307	0.0	0.0	9.8825415	1319	True	81.0934	False	True
IFIT3	3437	ENSG00000119917	44.0	9.6685625	0.0	0.0	0.0	12054	True	54.0816	False	True
CBWD1	55871	ENSG00000172785	50.0	5.0758285	0.0	0.0	9.849783	57502	True	98.481	False	True
KCNRG	283518	ENSG00000198553	48.0	8.374018	0.0	0.0	0.0	4960	True	25.7353	False	True
EBPL	84650	ENSG00000123179	41.0	8.715796000000001	0.0	0.0	0.0	30456	True	26.699	False	False
IFIT1	3434	ENSG00000185745	43.0	9.604451	0.0	0.0	0.0	10999	True	66.7364	False	True
TRIM13	10206	ENSG00000204977	46.0	8.384857	0.0	0.0	0.0	12058	True	28.0488	True	False
ZNF18	7566	ENSG00000154957	54.0	9.9043195	0.0	0.0	0.0	14872	True	34.0619	False	True
IFIT5	24138	ENSG00000152778	41.0	9.58594	0.0	0.0	0.0	3849	True	54.9793	False	True
SPRYD7	57213	ENSG00000123178	41.0	8.466343	0.0	0.0	0.0	21172	False
MEX3C	51320	ENSG00000176624	74.0	9.8759215	0.0	0.0	0.0	20969	True	44.7648	True	False
DOCK8	81704	ENSG00000107099	40.0	5.2652085	0.0	0.0	9.660403	249242	True	56.9319	True	True
KPNA3	3839	ENSG00000102753	37.0	8.644839	0.0	0.0	0.0	90706	True	85.7965	True	True
SLC16A12	387700	ENSG00000152779	39.0	9.5548425	0.0	0.0	0.0	29514	True	30.2326	False	True
KANK1	23189	ENSG00000107104	40.0	5.6367145	0.0	0.0	9.288897	68262	True	24.7041	True	False
LIPI	149998	ENSG00000188992	39.0	0.0	0.0	8.757851	0.0	97930	True	42.4116	True	True
ME2	4200	ENSG00000082212	58.0	9.8587455	0.0	0.0	0.0	51363	True	54.2808	True	False
FRG2	448831	ENSG00000205097	32.0	6.622826	0.0	0.0	9.7932605	1643	True	98.2079	False	False
RBM11	54033	ENSG00000185272	39.0	0.0	0.0	8.694069	0.0	11106	True	28.1139	True	False
FRG1	2483	ENSG00000109536	32.0	6.697139	0.0	0.0	9.7189475	22119	False
DMRT1	1761	ENSG00000137090	39.0	5.8305995	0.0	0.0	9.095012	126300	False
HSPA13	6782	ENSG00000155304	37.0	0.0	0.0	8.537441	0.0	9502	False
DMRT2	10655	ENSG00000173253	38.0	5.980054	0.0	0.0	8.9455575	5659	True	22.6381	False	False
DMRT3	58524	ENSG00000064218	38.0	5.909614	0.0	0.0	9.0159975	14003	True	30.2966	False	False
MTNR1A	4543	ENSG00000168412	32.0	9.8953175	0.0	0.0	6.311404	21676	True	57.4286	True	False
SAMSN1	64092	ENSG00000155307	35.0	0.0	0.0	8.381655	0.0	96484	True	33.1066	False	False
NRIP1	8204	ENSG00000180530	34.0	0.0	0.0	7.949355000000001	0.0	3476	False
NUTM2A	728118	ENSG00000184923	28.0	9.6695995	0.0	0.0	0.0	8877	True	98.0638	False	True
TYRP1	7306	ENSG00000107165	29.0	5.824269	0.0	0.0	0.0	15185	True	46.5549	False	False
LURAP1L	286343	ENSG00000153714	29.0	5.7271215	0.0	0.0	0.0	46044	True	32.4561	False	False
SLC24A2	25769	ENSG00000155886	28.0	7.6688415	0.0	0.0	0.0	270713	True	56.2784	False	True
MRO	83876	ENSG00000134042	47.0	9.746869	0.0	0.0	0.0	20578	False
DLEU7	220107	ENSG00000186047	31.0	7.6135605	0.0	0.0	0.0	130429	False
USP25	29761	ENSG00000155313	31.0	0.0	0.0	7.1113765	0.0	148081	True	47.9111	True	False
ST8SIA4	7903	ENSG00000113532	26.0	0.0	0.0	0.0	0.0	91108	True	57.9387	True	True
C21orf91	54149	ENSG00000154642	28.0	0.0	0.0	5.1099465	0.0	24903	False
TPTE	7179	ENSG00000274391	27.0	0.0	0.0	9.652189	0.0	66828	True	82.9401	False	False
TRIML2	205860	ENSG00000179046	25.0	8.550914	0.0	0.0	7.8651725	13845	True	35.2403	False	True
TRIML1	339976	ENSG00000184108	24.0	8.505744	0.0	0.0	7.9103425000000005	7813	True	32.906	False	True
ZFP42	132625	ENSG00000179059	26.0	8.6459355	0.0	0.0	7.770151	932	True	48.3871	True	False
SHLD2	54537	ENSG00000122376	24.0	9.72885	0.0	0.0	0.0	39328	False
PARD6G	84552	ENSG00000178184	23.0	0.0	0.0	0.0	9.8841935	87577	True	53.9894	True	False
F11	2160	ENSG00000088926	23.0	9.628666	0.0	0.0	6.0447524999999995	21477	True	58.08	False	False
BTG3	10950	ENSG00000154640	27.0	0.0	0.0	5.3141935	0.0	15051	True	34.4595	True	False
CXADR	1525	ENSG00000154639	27.0	0.0	0.0	5.3626505	0.0	80063	True	32.0548	True	True
POTED	317754	ENSG00000166351	31.0	0.0	0.0	9.2899115	0.0	31337	True	95.3767	False	True
KCNV2	169522	ENSG00000168263	28.0	7.649344	0.0	0.0	7.276267499999999	11987	True	32.1101	True	True
PANK1	53354	ENSG00000152782	24.0	9.3878095	0.0	0.0	0.0	60896	True	57.8595	True	False
RNASEH2B	79621	ENSG00000136104	24.0	7.4519715	0.0	0.0	0.0	59887	False
CHODL	140578	ENSG00000154645	27.0	0.0	0.0	4.660182	0.0	20814	True	43.5897	True	False
TMPRSS15	5651	ENSG00000154646	27.0	0.0	0.0	4.5790175	0.0	133653	False
PUM3	9933	ENSG00000080608	26.0	7.7470295	0.0	0.0	7.1785820000000005	34176	False
SMARCA2	6595	ENSG00000080503	26.0	7.0364915	0.0	0.0	7.88912	163716	True	77.3585	True	False
FAM174A	345757	ENSG00000174132	22.0	0.0	0.0	0.0	0.0	50653	False
DNAH9	1770	ENSG00000007174	31.0	9.7029395	0.0	0.0	0.0	371028	True	29.1128	False	False
VLDLR	7436	ENSG00000147852	26.0	7.5636395	0.0	0.0	7.361972	31678	True	49.37	True	False
KLKB1	3818	ENSG00000164344	22.0	9.5939945	0.0	0.0	6.010081	30016	True	56.8966	False	True
CHD1	1105	ENSG00000153922	25.0	0.0	0.0	0.0	0.0	70006	True	61.5205	True	True
SNCG	6623	ENSG00000173267	20.0	9.9390275	0.0	0.0	0.0	4287	True	49.6063	False	False
ADIRF	10974	ENSG00000148671	20.0	9.9303055	0.0	0.0	0.0	2037	False
RGMB	285704	ENSG00000174136	24.0	0.0	0.0	0.0	0.0	23084	True	45.6067	True	False
RFX3	5991	ENSG00000080298	24.0	8.2359255	0.0	0.0	6.689686	170546	True	63.8184	True	False
MMRN2	79812	ENSG00000173269	20.0	9.952727	0.0	0.0	0.0	20798	False
FAM25A	643161	ENSG00000188100	20.0	9.8773695	0.0	0.0	0.0	4349	True	100.0	False	False
GLUD1	2746	ENSG00000148672	20.0	9.826609	0.0	0.0	0.0	43018	True	93.9068	False	False
NCAM2	4685	ENSG00000154654	21.0	0.0	0.0	1.6475500000000007	0.0	539396	True	43.8471	True	False
MPDZ	8777	ENSG00000107186	20.0	5.3472195	0.0	0.0	0.0	143350	True	38.6473	True	False
CYP4V2	285440	ENSG00000145476	20.0	9.552023	0.0	0.0	5.9681095	18817	True	33.1429	False	True
ADNP2	22850	ENSG00000101544	18.0	0.0	0.0	0.0	9.80881	21266	True	23.2538	False	False
ZC3H15	55854	ENSG00000065548	21.0	9.8637425	0.0	0.0	0.0	22350	False
FAM149A	25854	ENSG00000109794	19.0	9.512764	0.0	0.0	5.9288505	20027	False
ERRFI1	54206	ENSG00000116285	17.0	0.0	0.0	0.0	1.9255265000000001	2409	False
NFIB	4781	ENSG00000147862	20.0	4.2823895	0.0	0.0	0.0	310322	True	56.0729	True	False
CER1	9350	ENSG00000147869	18.0	3.8044795000000002	0.0	0.0	0.0	2582	False
ZDHHC21	340481	ENSG00000175893	18.0	3.8792074999999997	0.0	0.0	0.0	55374	True	29.8113	True	False
TLR3	7098	ENSG00000164342	18.0	9.431537	0.0	0.0	5.8476235	8253	True	26.1062	True	True
ANGPT2	285	ENSG00000091879	20.0	5.457959	0.0	0.0	3.6094625000000002	59833	True	59.6774	True	True
RABL2B	11158	ENSG00000079974	16.0	0.0	0.0	0.0	9.909396	13518	True	98.7395	True	False
MCPH1	79648	ENSG00000147316	19.0	5.466118	0.0	0.0	3.6176215000000003	236381	False
ACR	49	ENSG00000100312	16.0	0.0	0.0	0.0	9.8755825	6971	True	25.6532	True	True
MTRNR2L1	100462977	ENSG00000256618	16.0	3.9933215000000004	0.0	9.760418	0.0	74	True	95.8333	False	True
AGPAT5	55326	ENSG00000155189	19.0	5.257948	0.0	0.0	3.4094515000000003	48719	True	21.4286	False	False
PARK7	11315	ENSG00000116288	15.0	0.0	0.0	0.0	1.9660209999999996	22268	False
MAPK4	5596	ENSG00000141639	32.0	9.6341495	0.0	0.0	0.0	65895	True	55.1959	True	True
SLC45A1	50651	ENSG00000162426	15.0	0.0	0.0	0.0	1.6057694999999992	19683	True	31.9693	False	False
C9orf92	100129385	ENSG00000205549	18.0	4.2458655	0.0	0.0	0.0	49135	False
TNFRSF9	3604	ENSG00000049249	14.0	0.0	0.0	0.0	2.0095264999999998	19159	False
GIN1	54826	ENSG00000145723	15.0	0.2988009999999992	0.0	0.0	0.0	20809	False
ZMYND11	10771	ENSG00000015171	18.0	9.366918	0.0	0.0	9.7378195	72457	False
PAM	5066	ENSG00000145730	14.0	0.14812900000000084	0.0	0.0	0.0	162869	False
DYNLT2	6991	ENSG00000184786	16.0	3.7680664999999998	2.3040835	0.0	9.0308495	11273	True	21.2121	False	False
TUBB8	347688	ENSG00000261456	13.0	9.198824	0.0	0.0	9.9059135	2181	True	96.1712	False	True
PPIP5K2	23262	ENSG00000145725	14.0	0.3661089999999998	0.0	0.0	0.0	72041	True	64.0845	True	False
PHF10	55274	ENSG00000130024	17.0	3.7999210000000003	2.3359379999999996	0.0	8.998995	19928	True	21.6867	False	False
CNTLN	54875	ENSG00000044459	15.0	5.336191	0.0	0.0	0.0	367586	False
C6orf120	387263	ENSG00000185127	17.0	3.8111404999999996	2.3471575	0.0	8.9877755	575	False
FREM1	158326	ENSG00000164946	15.0	3.7226739999999996	0.0	0.0	0.0	131581	True	31.7577	False	False
CSMD1	64478	ENSG00000183117	18.0	8.024475	0.0	0.0	6.175978499999999	2055831	True	65.3199	True	False
DEFA4	1669	ENSG00000164821	16.0	5.054516	0.0	0.0	3.2060195	879	True	48.4536	False	True
ARSA	410	ENSG00000100299	13.0	0.0	0.0	0.0	9.760323	2634	True	36.7387	True	True
DEFA6	1671	ENSG00000164822	16.0	5.065549	0.0	0.0	3.2170525000000003	1217	True	47.0	False	True
N4BP2L1	90634	ENSG00000139597	17.0	9.9421035	0.0	0.0	0.0	25140	False
DEFB1	1672	ENSG00000164825	16.0	5.1167065	0.0	0.0	3.26821	7176	False
KIF25	3834	ENSG00000125337	14.0	5.476013	4.01203	0.0	7.322903	15410	False
FRMD1	79981	ENSG00000153303	15.0	5.4452085	3.9812255	0.0	7.3537075000000005	21997	True	41.3479	True	False
ZAR1L	646799	ENSG00000189167	13.0	9.9502865	0.0	0.0	0.0	8046	True	39.2523	True	False
WDR27	253769	ENSG00000184465	14.0	3.940594	2.476611	0.0	8.858322	231422	False
KIF20B	9585	ENSG00000138182	14.0	9.262992	0.0	0.0	0.0	68753	False
DHRS7B	25979	ENSG00000109016	13.0	4.954371	0.0	8.7993685	0.0	64181	True	40.6154	True	True
C22orf31	25770	ENSG00000100249	12.0	9.9084275	0.0	0.0	0.0	3050	False
MACIR	90355	ENSG00000181751	12.0	0.4767255000000006	0.0	0.0	0.0	620	False
SETD9	133383	ENSG00000155542	14.0	9.937136	7.163317	3.192324	0.0	15690	False
TMEM11	8834	ENSG00000178307	13.0	4.9071955	0.0	8.846544	0.0	15828	False
ANKRD55	79722	ENSG00000164512	13.0	9.792133	6.412374	3.9432669999999996	0.0	132730	False
SLCO6A1	133482	ENSG00000205359	13.0	0.0	0.0	0.0	0.0	125492	True	38.3866	False	True
ERMARD	55780	ENSG00000130023	13.0	3.7473025	2.2833195	0.0	9.0516135	29855	False
GBE1	2632	ENSG00000114480	12.0	5.1658125	0.0	1.1702580000000005	0.0	271110	False
MIER3	166968	ENSG00000155545	14.0	9.917012	7.183441	3.1722	0.0	28974	True	40.0	True	False
RAB11FIP4	84440	ENSG00000131242	11.0	9.77294	0.0	5.4741965	0.0	139879	True	37.3626	True	False
SLCO4C1	353189	ENSG00000173930	13.0	0.0	0.0	0.0	0.0	59404	True	38.674	False	True
CHL1	10752	ENSG00000134121	12.0	0.0	0.0	0.0	9.595574	85934	True	40.6863	True	True
ACO1	48	ENSG00000122729	10.0	5.49053	0.0	0.0	0.0	44604	True	60.8549	True	False
LRRN3	54674	ENSG00000173114	12.0	0.0	9.986109	0.0	0.0	2126	True	54.2373	True	True
EFNB3	1949	ENSG00000108947	11.0	9.965514	0.0	0.0	2.3890955	3977	True	39.1176	True	False
SAV1	60485	ENSG00000151748	10.0	0.0	0.0	0.0	0.0	32784	False
ALDH3A2	224	ENSG00000072210	10.0	6.4511614999999995	0.0	7.3025780000000005	0.0	26600	True	58.8583	True	False
CCDC68	80323	ENSG00000166510	16.0	7.871285	0.0	0.0	0.0	38433	False
UTS2	10911	ENSG00000049247	10.0	0.0	0.0	0.0	2.0893425	5665	False
DEFA3	1668	ENSG00000239839	14.0	4.9745555	0.0	0.0	3.1260589999999997	860	True	98.9362	False	True
ULK2	9706	ENSG00000083290	11.0	6.2915505	0.0	7.462189	0.0	91068	True	53.668	True	False
DIP2C	22982	ENSG00000151240	12.0	9.634128	0.0	0.0	9.4706095	412253	True	75.1285	True	False
DEFA1	1667	ENSG00000206047	14.0	5.0127735	0.0	0.0	3.1642770000000002	864	True	100.0	False	True
CHKB	1120	ENSG00000100288	11.0	0.0	0.0	0.0	9.714843	3600	True	56.962	True	False
AKAP10	11216	ENSG00000108599	11.0	6.1714804999999995	0.0	7.5822590000000005	0.0	71452	False
BNC2	54796	ENSG00000173068	12.0	4.6621505	0.0	0.0	0.0	451659	True	40.0364	True	False
DEFA5	1670	ENSG00000164816	14.0	4.9349115	0.0	0.0	3.0864149999999997	1266	True	48.9362	False	True
RPH3AL	9501	ENSG00000181031	12.0	8.844416	0.0	0.0	9.8795125	113691	False
RIPK4	54101	ENSG00000183421	12.0	0.0	0.0	0.0	5.0442035	26203	True	36.352	True	False
DEFA1B	728358	ENSG00000240247	14.0	4.9936565	0.0	0.0	3.1451599999999997	864	True	100.0	False	True
SH3GL2	6456	ENSG00000107295	12.0	5.704825	0.0	0.0	0.0	216500	True	72.7273	True	True
SLC47A2	146802	ENSG00000180638	10.0	6.415813	0.0	7.3379265	0.0	37869	True	46.0133	False	False
MAP2K3	5606	ENSG00000034152	12.0	4.813859	0.0	8.9398805	0.0	29309	True	76.6571	True	True
CPT1B	1375	ENSG00000205560	11.0	0.0	0.0	0.0	9.7074885	8577	True	62.9534	True	True
ALDH3A1	218	ENSG00000108602	11.0	6.3717585	0.0	7.381981	0.0	6908	True	66.0044	True	False
WRAP53	55135	ENSG00000141499	11.0	9.977034	0.0	0.0	2.4006155	14837	False
ANKRD18A	253650	ENSG00000180071	11.0	8.341115	0.0	1.2284819999999996	0.0	48240	True	93.246	False	True
GPBP1	65056	ENSG00000062194	12.0	9.6161855	7.4842675	2.8713735	0.0	48621	True	39.3509	True	False
KCNJ12	3768	ENSG00000184185	12.0	4.697441	0.0	9.0562985	0.0	1301	True	98.6143	True	True
SPECC1	92521	ENSG00000128487	11.0	5.908075	0.0	7.8456645	0.0	217413	True	40.5431	True	False
ALDH1B1	219	ENSG00000137124	10.0	8.5407545	0.0	1.0288424999999997	0.0	1553	True	72.7273	True	True
N4BP2L2	10443	ENSG00000244754	15.0	9.870911	0.0	0.0	0.0	100645	False
C18orf54	162681	ENSG00000166845	15.0	8.566311	0.0	0.0	0.0	17673	False
TUBA3C	7278	ENSG00000198033	10.0	9.1382615	0.0	9.248056	0.0	7884	True	100.0	False	True
RBFA	79863	ENSG00000101546	10.0	0.0	0.0	0.0	9.7230765	11659	False
DYNAP	284254	ENSG00000178690	15.0	8.2001845	0.0	0.0	0.0	6940	False
IGFBPL1	347252	ENSG00000137142	10.0	8.519368	0.0	1.0502289999999999	0.0	13024	True	41.3669	True	False
VAMP3	9341	ENSG00000049245	10.0	0.0	0.0	0.0	2.1644265000000003	8261	True	75.0	True	True
USP22	23326	ENSG00000124422	12.0	5.0905005	0.0	8.663239	0.0	39804	True	70.6667	False	True
PRSS55	203074	ENSG00000184647	12.0	1.4511784999999993	0.0	0.0	0.0	28446	True	21.3068	False	False
MBD2	8932	ENSG00000134046	15.0	8.7435525	0.0	0.0	0.0	64782	True	47.2019	True	False
PKDREJ	10343	ENSG00000130943	10.0	0.0	0.0	0.0	5.3512715	6761	False
SALL3	27164	ENSG00000256463	9.0	0.0	0.0	0.0	8.6715495	17047	True	52.8462	True	False
PRAG1	157285	ENSG00000275342	15.0	3.641031	0.0	0.0	1.7925345000000004	63581	True	27.7383	False	False
RP1L1	94137	ENSG00000183638	11.0	1.3759394999999994	0.0	0.0	0.0	16306	False
NUDT12	83594	ENSG00000112874	10.0	0.7560500000000001	0.0	0.0	0.0	9387	True	24.8918	True	False
LGALS9B	284194	ENSG00000170298	10.0	5.654712	0.0	8.0990275	0.0	17497	True	98.8732	True	True
SHISA6	388336	ENSG00000188803	15.0	9.31879	0.0	0.0	0.0	316881	True	27.5862	False	False
C8orf74	203076	ENSG00000171060	12.0	1.3044189999999993	0.0	0.0	0.0	27805	False
FAM110C	642273	ENSG00000184731	9.0	0.0	0.0	0.0	9.9560045	4777	True	29.595	False	False
ADORA2B	136	ENSG00000170425	12.0	9.846863	0.0	3.6006025	0.0	30093	True	58.1325	True	False
STARD6	147323	ENSG00000174448	14.0	8.596088	0.0	0.0	0.0	29881	True	32.7273	True	False
CDRT15L2	256223	ENSG00000214819	10.0	5.533197	0.0	8.2205425	0.0	985	True	52.669	False	False
POLI	11201	ENSG00000101751	14.0	8.6537135	0.0	0.0	0.0	24920	True	20.8108	False	False
TPTE2	93492	ENSG00000132958	9.0	9.4236045	0.0	8.962713	0.0	80172	True	87.5479	False	False
PINX1	54984	ENSG00000254093	11.0	1.188409	0.0	0.0	0.0	74355	False
GLIS3	169792	ENSG00000107249	11.0	8.982959	0.0	0.0	5.9426525	458153	True	28.6021	True	False
RAB27B	5874	ENSG00000041353	15.0	7.91136	0.0	0.0	0.0	11827	True	72.0183	True	True
SOX7	83595	ENSG00000171056	11.0	1.2629020000000004	0.0	0.0	0.0	4695	True	42.0103	True	False
DEFB103B	55894	ENSG00000177243	11.0	4.5614185	0.0	0.0	2.712922	1146	True	100.0	False	False
SLC1A1	6505	ENSG00000106688	10.0	9.4637295	0.0	0.0	5.461882	94878	True	52.4809	True	True
RERE	473	ENSG00000142599	8.0	0.0	0.0	0.0	1.4342495	301209	True	32.5032	True	False
CTSB	1508	ENSG00000164733	8.0	0.14169899999999913	0.0	0.0	0.0	8329	True	32.1534	False	True
GJA3	2700	ENSG00000121743	8.0	9.89691	0.0	8.2832275	0.0	1307	True	44.3678	True	True
GPR157	80045	ENSG00000180758	10.0	0.0	0.0	0.0	0.8232189999999999	24608	False
DEFB4A	1673	ENSG00000171711	11.0	4.095314	0.0	0.0	2.2468174999999997	1897	True	100.0	False	False
ZNF503	84858	ENSG00000165655	8.0	9.536868	0.0	0.0	0.0	2670	True	51.8576	True	False
SHBG	6462	ENSG00000129214	11.0	9.958661	0.0	0.0	2.4649205	3179	False
DDX58	23586	ENSG00000107201	8.0	5.554365	0.0	0.0	0.0	69044	True	32.1081	False	False
CRYL1	51084	ENSG00000165475	8.0	9.574583	0.0	7.9609005	0.0	121665	False
GJB2	2706	ENSG00000165474	8.0	9.8503035	0.0	8.236621	0.0	680	True	76.9911	True	True
CDRT1	374286	ENSG00000241322	11.0	9.490811	0.0	3.2445505	0.0	30537	True	91.8883	False	False
ZNF286A	57335	ENSG00000187607	11.0	9.5953775	0.0	3.3491169999999997	0.0	16960	True	45.6814	False	True
DEFB106A	245909	ENSG00000186579	11.0	4.1639105	0.0	0.0	2.3154139999999996	3776	True	100.0	False	False
ZSWIM7	125150	ENSG00000214941	11.0	9.875388	0.0	3.6291275	0.0	21547	False
PMAIP1	5366	ENSG00000141682	9.0	6.6778189999999995	0.0	0.0	0.0	2575	False
C11orf71	54494	ENSG00000180425	12.0	9.76098	0.0	0.0	0.0	8766	False
CA6	765	ENSG00000131686	9.0	0.0	0.0	0.0	0.9796464999999994	28817	True	34.8243	True	True
HTR3A	3359	ENSG00000166736	11.0	9.8256075	0.0	0.0	0.0	14455	True	36.8217	True	True
PRR23D1	100131608	ENSG00000255251	11.0	4.450133	0.0	0.0	2.6016364999999997	2075	True	100.0	False	False
PLK2	10769	ENSG00000145632	10.0	8.397356	8.703097	1.6525440000000007	0.0	5376	True	46.7153	True	False
SPATA6L	55064	ENSG00000106686	10.0	9.5608255	0.0	0.0	5.364786	62070	False
ROBO1	6091	ENSG00000169855	8.0	7.6973635	0.0	0.0	0.0	990998	True	46.6384	True	False
SLC66A2	80148	ENSG00000122490	8.0	0.0	0.0	0.0	9.610202	46950	False
CLN5	1203	ENSG00000102805	8.0	0.0	0.0	0.0	0.0	9017	False
TDRD3	81550	ENSG00000083544	8.0	0.0	0.0	0.0	0.0	170276	False
TRIM16	10626	ENSG00000221926	11.0	9.5266795	0.0	3.280419	0.0	22994	True	60.1064	False	False
HSBP1L1	440498	ENSG00000226742	8.0	0.0	0.0	0.0	9.6503445	5715	False
ZWINT	11130	ENSG00000122952	8.0	0.0	5.330413	0.0	0.0	2818	False
LDB3	11155	ENSG00000122367	9.0	9.800965	0.0	0.0	0.0	64284	True	32.1038	True	False
KCNG2	26251	ENSG00000178342	8.0	0.0	0.0	0.0	9.564493	36148	True	56.6524	True	True
DEFB104B	503618	ENSG00000177023	11.0	4.5182635	0.0	0.0	2.6697670000000002	4712	True	100.0	False	False
TTC39B	158219	ENSG00000155158	9.0	3.2861895	0.0	0.0	0.0	135304	True	44.1349	True	False
GJB6	10804	ENSG00000121742	8.0	9.816457	0.0	8.2027745	0.0	785	True	66.6667	True	True
PRDM15	63977	ENSG00000141956	9.0	0.0	0.0	0.0	5.130544	78080	False
RBM7	10179	ENSG00000076053	12.0	9.7526885	0.0	0.0	0.0	7135	True	29.588	True	False
GPR19	2842	ENSG00000183150	11.0	9.9434315	0.0	0.0	0.0	1247	False
ENO1	2023	ENSG00000074800	9.0	0.0	0.0	0.0	1.0718080000000008	13548	True	83.4101	True	False
SPACA9	11092	ENSG00000165698	9.0	9.9744045	0.0	0.0	4.548913	6020	False
PRR23D2	100133251	ENSG00000255378	11.0	4.210777	0.0	0.0	2.3622805	2075	True	100.0	False	False
TBC1D26	353149	ENSG00000214946	11.0	9.625256	0.0	3.3789955000000003	0.0	6679	True	74.4	False	True
THBS2	7058	ENSG00000186340	10.0	4.279586	2.8156030000000003	0.0	8.51933	32962	True	61.7747	True	True
PER3	8863	ENSG00000049246	9.0	0.0	0.0	0.0	2.1261245000000004	57877	True	34.0496	True	False
SLITRK1	114798	ENSG00000178235	9.0	1.6696004999999996	0.0	0.0	0.0	2090	True	41.3793	True	True
PLPP6	403313	ENSG00000205808	10.0	9.58843	0.0	0.0	5.3371815	887	True	44.0678	True	False
SAT2	112483	ENSG00000141504	10.0	9.9539395	0.0	0.0	2.4696420000000003	1188	True	37.6471	False	False
GAPT	202309	ENSG00000175857	10.0	8.3598535	8.7405995	1.6150415000000002	0.0	473	False
RNF112	7732	ENSG00000128482	8.0	6.6996415	0.0	7.054098	0.0	4766	False
SLC47A1	55244	ENSG00000142494	8.0	6.557687	0.0	7.1960525	0.0	43613	True	48.5965	False	False
SPAG11A	653423	ENSG00000178287	11.0	4.1351845	0.0	0.0	2.286688	15488	True	90.7407	False	False
NNMT	4837	ENSG00000166741	12.0	9.852411	0.0	0.0	0.0	15920	True	52.6515	True	False
GADL1	339896	ENSG00000144644	13.0	9.8378135	0.0	0.0	0.0	166372	True	56.4299	True	True
ATG7	10533	ENSG00000197548	8.0	0.0	0.0	0.0	0.0	256147	False
DEFB106B	503841	ENSG00000187082	11.0	4.5064825	0.0	0.0	2.657986	3778	True	100.0	False	False
TOPORS	10210	ENSG00000197579	8.0	5.6096325	0.0	0.0	0.0	11049	False
DEFB105A	245908	ENSG00000186562	11.0	4.1680525	0.0	0.0	2.3195560000000004	1830	True	100.0	False	False
SLC2A7	155184	ENSG00000197241	9.0	0.0	0.0	0.0	0.9251194999999992	23045	True	57.8125	True	True
LRTM1	57408	ENSG00000144771	8.0	7.482887	4.507211	0.0	0.0	9452	True	36.8116	True	True
DEFB107B	503614	ENSG00000198129	11.0	4.488397	0.0	0.0	2.6399005000000004	13289	True	100.0	False	False
SYCE3	644186	ENSG00000217442	9.0	0.0	0.0	0.0	9.687687	5160	False
DEFB104A	140596	ENSG00000176782	11.0	4.152136	0.0	0.0	2.3036395	4709	True	100.0	False	False
NDFIP2	54602	ENSG00000102471	8.0	0.0	0.0	0.0	0.0	69916	True	36.9048	True	False
ACTBL2	345651	ENSG00000169067	9.0	9.372485	7.727968000000001	2.6276729999999997	0.0	1130	True	91.2234	True	True
DEFB107A	245910	ENSG00000186572	11.0	4.1772575	0.0	0.0	2.328761	3820	True	100.0	False	False
ACOD1	730249	ENSG00000102794	8.0	0.0	0.0	0.0	0.0	9426	False
CREBL2	1389	ENSG00000111269	11.0	9.9086925	0.0	0.0	0.0	29825	False
AMN	81693	ENSG00000166126	9.0	9.9613085	0.0	0.0	6.043480499999999	7991	False
SLC2A5	6518	ENSG00000142583	10.0	0.0	0.0	0.0	0.8863810000000001	31950	True	59.0818	True	True
KCTD12	115207	ENSG00000178695	8.0	0.0	0.0	0.0	0.0	977	True	53.8462	True	False
SPAG11B	10407	ENSG00000164871	11.0	4.5352165	0.0	0.0	2.68672	15488	True	73.6842	False	False
DEFB103A	414325	ENSG00000176797	11.0	4.1089805	0.0	0.0	2.260484	1146	True	100.0	False	False
TMEM121B	27439	ENSG00000183307	8.0	0.0	0.0	8.398852	0.0	1736	False
KLHDC7B	113730	ENSG00000130487	9.0	0.0	0.0	0.0	9.682921	1784	True	32.1549	False	False
TTC19	54902	ENSG00000011295	11.0	9.900253	0.0	3.6539925	0.0	27673	False
TXNL4A	10907	ENSG00000141759	8.0	0.0	0.0	0.0	9.6637895	14707	True	37.3239	True	False
DEFB105B	504180	ENSG00000186599	11.0	4.5023395	0.0	0.0	2.653843	1830	True	100.0	False	False
ATP1B2	482	ENSG00000129244	11.0	9.9806055	0.0	0.0	2.442976	4376	True	44.4828	True	True
SPOPL	339745	ENSG00000144228	9.0	7.377692	7.367217500000001	0.0	0.0	18863	True	80.3571	True	False
LEPR	3953	ENSG00000116678	8.0	9.2591225	3.7669724999999996	0.0	0.0	71449	False
SRXN1	140809	ENSG00000271303	7.0	0.0	0.0	0.0	9.3684075	4471	False
NDUFB6	4712	ENSG00000165264	7.0	5.626189	0.0	0.0	0.0	19184	False
RBM26	64062	ENSG00000139746	7.0	0.0	0.0	0.0	0.0	85153	True	47.9683	True	False
TOP3B	8940	ENSG00000100038	9.0	3.2134865	0.0	3.6792175	0.0	18595	True	32.8306	False	False
PCDH20	64881	ENSG00000280165	7.0	0.0	0.0	0.0	0.0	3915	True	39.0116	True	True
NFATC1	4772	ENSG00000131196	7.0	0.0	0.0	0.0	9.144652	131352	True	41.9936	True	False
KIAA0825	285600	ENSG00000185261	7.0	0.0	0.0	0.0	0.0	16883	False
LEPROT	54741	ENSG00000213625	9.0	9.434091	3.592004	0.0	0.0	11194	True	45.7143	True	False
NXPH2	11249	ENSG00000144227	8.0	7.5436250000000005	7.5331505	0.0	0.0	109319	True	60.6061	False	False
SPATA31A1	647060	ENSG00000204849	8.0	7.57851	0.0	1.9910870000000003	0.0	6078	True	97.4284	False	True
SPATA31A3	727830	ENSG00000275969	8.0	6.2339234999999995	0.0	3.3356735000000004	0.0	6067	True	99.2576	False	True
PRMT2	3275	ENSG00000160310	8.0	0.0	0.0	0.0	9.940679	27422	True	31.1778	False	True
CTDP1	9150	ENSG00000060069	7.0	0.0	0.0	0.0	9.39962	73842	False
MFHAS1	9258	ENSG00000147324	11.0	3.1514474999999997	0.0	0.0	1.3029510000000002	107036	False
TAS2R14	50840	ENSG00000212127	7.0	9.1678085	0.0	0.0	0.0	953	True	46.6877	False	True
SH3YL1	26751	ENSG00000035115	7.0	0.0	0.0	0.0	9.7586035	45173	False
PRB4	5545	ENSG00000230657	7.0	9.5387315	0.0	0.0	0.0	2159	True	81.7814	False	False
GAS8	2622	ENSG00000141013	8.0	9.7445745	0.0	0.0	9.7446875	20623	False
C2CD2	25966	ENSG00000157617	8.0	0.0	0.0	0.0	5.211599	64524	True	29.023000000000003	True	False
SPATA31A5	727905	ENSG00000276581	7.0	5.433537	0.0	4.13606	0.0	6064	True	99.7773	False	True
BLK	640	ENSG00000136573	7.0	0.437322	0.0	0.0	0.0	20883	True	62.7723	True	True
SNTG2	54221	ENSG00000172554	7.0	0.0	0.0	0.0	8.8410365	424563	True	48.423	True	True
TAS2R19	259294	ENSG00000212124	7.0	9.2511995	0.0	0.0	0.0	899	True	69.5652	False	True
AK4	205	ENSG00000162433	10.0	9.6731205	3.3529745	0.0	0.0	77769	True	57.8475	True	False
NXPE1	120400	ENSG00000095110	10.0	9.6306535	0.0	0.0	0.0	8613	True	72.5926	False	False
ZNF236	7776	ENSG00000130856	7.0	0.0	0.0	0.0	6.5310555	143981	False
ZNF658	26149	ENSG00000274349	8.0	6.15659	0.0	3.4130070000000003	0.0	17184	True	40.4155	False	True
HTR3B	9177	ENSG00000149305	10.0	9.7686075	0.0	0.0	0.0	41203	True	43.0839	True	True
REXO2	25996	ENSG00000076043	11.0	9.712176	0.0	0.0	0.0	10446	False
FBXL3	26224	ENSG00000005812	7.0	0.0	0.0	0.0	0.0	14715	False
PRDM7	11105	ENSG00000126856	8.0	9.7105085	0.0	0.0	9.7787535	17621	True	69.3089	False	False
CNTNAP3B	728577	ENSG00000154529	7.0	3.1344445	0.0	6.4351525	0.0	235075	True	98.2919	True	True
MFAP4	4239	ENSG00000166482	7.0	6.727625	0.0	7.0261145	0.0	2693	True	44.4444	False	True
TAF1L	138474	ENSG00000122728	7.0	5.69556	0.0	0.0	0.0	5480	True	92.7711	True	False
MPHOSPH8	54737	ENSG00000196199	7.0	9.6132685	0.0	8.773049	0.0	38126	False
MSRA	4482	ENSG00000175806	8.0	1.7495729999999998	0.0	0.0	0.0	373795	False
ZNF705B	100132396	ENSG00000215356	10.0	4.041069	0.0	0.0	2.1925725	4969	True	99.0	False	True
TNKS	8658	ENSG00000173273	11.0	2.3246494999999996	0.0	0.0	0.47615300000000005	220796	True	71.7408	True	False
DUSP13	51207	ENSG00000079393	8.0	9.8350355	0.0	0.0	0.0	14481	True	37.9032	True	True
DEFB4B	100289462	ENSG00000177257	10.0	4.5750815	0.0	0.0	2.726585	1866	True	100.0	False	False
ACP1	52	ENSG00000143727	7.0	0.0	0.0	0.0	9.7288665	12339	False
ALKAL2	285016	ENSG00000189292	7.0	0.0	0.0	0.0	9.71601	7688	True	36.8421	False	False
ATP9B	374868	ENSG00000166377	7.0	0.0	0.0	0.0	8.906148	307972	True	68.4394	True	False
PRH2	5555	ENSG00000134551	7.0	9.159246	0.0	0.0	0.0	1788	True	98.1928	False	False
IL31RA	133396	ENSG00000164509	9.0	9.9283215	6.1328285000000005	4.2228125	0.0	70861	True	24.6073	False	False
ERI1	90459	ENSG00000104626	11.0	2.9744384999999998	0.0	0.0	1.1259420000000002	26970	True	24.6418	False	False
PCDH9	5101	ENSG00000184226	7.0	0.0	0.0	0.0	0.0	923785	True	54.8909	True	True
DNAJC6	9829	ENSG00000116675	9.0	9.521445	3.50465	0.0	0.0	148114	True	45.9794	True	False
PSPC1	55269	ENSG00000121390	7.0	9.7034225	0.0	8.682895	0.0	79582	True	54.6845	True	False
FRY	10129	ENSG00000073910	9.0	9.8060125	0.0	0.0	0.0	263664	True	61.1683	True	False
CLDN23	137075	ENSG00000253958	12.0	3.2881495000000003	0.0	0.0	1.4396529999999998	878	False
XKR6	286046	ENSG00000171044	8.0	0.9413424999999993	0.0	0.0	0.0	303386	True	44.4618	True	False
SPATA31A6	389730	ENSG00000185775	7.0	3.3095990000000004	0.0	6.2599979999999995	0.0	6046	True	98.1385	False	True
MC4R	4160	ENSG00000166603	8.0	7.1482045	0.0	0.0	0.0	998	True	60.5422	True	True
MAPK7	5598	ENSG00000166484	7.0	6.7323675000000005	0.0	7.0213719999999995	0.0	4330	True	22.3039	False	True
MX2	4600	ENSG00000183486	10.0	0.0	0.0	0.0	4.634601	31326	True	55.8042	False	True
GALR1	2587	ENSG00000166573	7.0	0.0	0.0	0.0	6.894432500000001	18353	True	36.3897	True	False
COMTD1	118881	ENSG00000165644	8.0	9.7019515	0.0	0.0	0.0	1855	False
PPP1R3B	79660	ENSG00000173281	11.0	2.8497649999999997	0.0	0.0	1.0012685000000001	857	True	40.7018	True	False
FDFT1	2222	ENSG00000079459	7.0	0.17026749999999957	0.0	0.0	0.0	35776	False
MTRNR2L5	100463289	ENSG00000249860	7.0	0.0	6.090304	0.0	0.0	74	True	83.3333	False	True
GATA4	2626	ENSG00000136574	7.0	0.2575944999999997	0.0	0.0	0.0	50162	True	50.7901	True	True
OPN4	94233	ENSG00000122375	8.0	9.7603985	0.0	0.0	0.0	10967	True	20.2454	True	False
EFNA5	1946	ENSG00000184349	7.0	4.7264295	0.0	0.0	0.0	289358	True	45.614	True	True
SPRY2	10253	ENSG00000136158	7.0	0.0	0.0	0.0	0.0	947	True	54.9206	True	False
ZMYM5	9205	ENSG00000132950	7.0	9.805319	0.0	8.5809985	0.0	14635	False
TAS2R20	259295	ENSG00000255837	7.0	9.2264885	0.0	0.0	0.0	929	True	69.2557	False	True
NEIL2	252969	ENSG00000154328	7.0	0.21212799999999987	0.0	0.0	0.0	14825	False
SAMD8	142891	ENSG00000156671	8.0	9.7733415	0.0	0.0	0.0	26163	True	35.1807	False	False
TAS2R13	50838	ENSG00000212128	7.0	9.1379205	0.0	0.0	0.0	911	True	48.8449	False	True
CNTNAP3	79937	ENSG00000106714	8.0	7.756303	0.0	1.8132940000000008	0.0	214174	True	98.2919	True	True
TAS2R50	259296	ENSG00000212126	7.0	9.2154885	0.0	0.0	0.0	899	True	70.2341	False	True
XPO4	64328	ENSG00000132953	6.0	9.832782	0.0	7.582632	0.0	119016	False
TNFAIP2	7127	ENSG00000185215	6.0	9.757084	0.0	0.0	6.247705	8902	True	23.8532	False	False
SNX20	124460	ENSG00000167208	7.0	9.899667	0.0	0.0	0.0	9511	True	33.2278	True	False
MTMR9	66036	ENSG00000104643	7.0	0.6871500000000008	0.0	0.0	0.0	37899	True	36.2477	False	True
CGGBP1	8545	ENSG00000163320	6.0	8.762099	0.0	7.6000195	0.0	503	False
CETN3	1070	ENSG00000153140	7.0	0.0	0.0	0.0	0.0	15597	True	47.644	False	False
OGFRL1	79627	ENSG00000119900	6.0	0.0	0.0	0.0	0.0	13112	True	31.0421	True	False
SLITRK6	84189	ENSG00000184564	6.0	3.584384	0.0	0.0	0.0	2525	True	41.1415	True	True
FAM124A	220108	ENSG00000150510	6.0	7.1401129999999995	0.0	0.0	0.0	58754	True	23.8832	True	False
DNASE1	1773	ENSG00000213918	6.0	9.8528465	0.0	0.0	6.2933365000000006	2579	True	53.9007	False	False
ZBTB21	49854	ENSG00000173276	6.0	0.0	0.0	0.0	5.282708	3200	False
SLITRK5	26050	ENSG00000165300	6.0	5.5440855	0.0	0.0	0.0	2876	True	46.5553	True	True
TAS2R43	259289	ENSG00000255374	6.0	9.3208425	0.0	0.0	0.0	929	True	89.3204	False	True
ARHGDIG	398	ENSG00000242173	7.0	6.4779295	0.0	0.0	9.6682535	2133	True	48.8889	True	False
EXOC3L4	91828	ENSG00000205436	6.0	9.7827715	0.0	0.0	6.2220175	10003	True	21.6066	True	False
PRR20E	729250	ENSG00000234278	6.0	1.2235669999999992	0.0	0.0	0.0	1686	True	100.0	False	True
HTR2A	3356	ENSG00000102468	6.0	8.473842	0.0	0.0	0.0	61996	True	48.8323	True	True
PRB1	5542	ENSG00000251655	6.0	9.583743	0.0	0.0	0.0	2446	True	91.9192	False	False
PDIA2	64714	ENSG00000185615	7.0	6.4813235	0.0	0.0	9.6648595	3943	True	46.0952	False	True
ZNF654	55279	ENSG00000175105	6.0	8.846856	0.0	7.6847765	0.0	2341	False
SCEL	8796	ENSG00000136155	6.0	0.0	0.0	0.0	0.0	88398	False
B9D1	27077	ENSG00000108641	6.0	6.7643925	0.0	6.989347	0.0	22674	True	23.0392	False	False
C3orf38	285237	ENSG00000179021	6.0	8.8597185	0.0	7.697639000000001	0.0	6582	False
FAM167A	83648	ENSG00000154319	7.0	0.5565964999999995	0.0	0.0	0.0	20038	True	33.6449	True	False
TRAK2	66008	ENSG00000115993	6.0	9.871888	6.315246999999999	0.0	0.0	39964	True	46.8271	True	False
SDHAF4	135154	ENSG00000154079	6.0	0.0	0.0	0.5426315000000006	0.0	21783	False
TMEM154	201799	ENSG00000170006	6.0	9.7131025	0.0	0.0	0.0	51387	False
NIN	51199	ENSG00000100503	6.0	0.0	0.0	0.0	0.0	96184	False
CDC42BPB	9578	ENSG00000198752	7.0	9.8925505	0.0	0.0	6.1122385	123461	True	62.069	True	True
PRIMPOL	201973	ENSG00000164306	8.0	9.9579025	0.0	0.0	4.442837	37638	False
TMEM18	129787	ENSG00000151353	6.0	0.0	0.0	0.0	9.3265385	7765	False
ELOVL7	79993	ENSG00000164181	6.0	6.0836165	8.9831635	0.0	0.0	32773	True	56.9395	True	True
NSUN7	79730	ENSG00000179299	7.0	9.463461	0.0	1.1217155000000005	0.0	58245	False
PRR4	11272	ENSG00000111215	6.0	9.0767685	0.0	0.0	0.0	3493	False
TRAP1	10131	ENSG00000126602	6.0	9.8840015	0.0	0.0	6.2621815000000005	59379	True	30.8239	False	False
PRR20B	729233	ENSG00000204918	6.0	1.2432759999999998	0.0	0.0	0.0	1686	True	100.0	False	True
FOXC1	2296	ENSG00000054598	6.0	9.702034	0.0	0.0	8.3884895	1661	True	48.6438	True	True
TIGD4	201798	ENSG00000169989	6.0	9.597107	0.0	0.0	0.0	1538	True	28.7109	False	True
TAS2R31	259290	ENSG00000256436	6.0	9.2599485	0.0	0.0	0.0	929	True	89.3204	False	True
IFT88	8100	ENSG00000032742	6.0	9.619128	0.0	7.796286	0.0	123198	False
DEPDC1B	55789	ENSG00000035499	6.0	6.205704	9.105250999999999	0.0	0.0	102340	True	53.6862	True	False
MBP	4155	ENSG00000197971	6.0	0.0	0.0	0.0	6.6957445	88447	False
CDH3	1001	ENSG00000062038	6.0	5.7982395	0.055792000000000286	0.0	0.0	53020	True	57.298	True	True
ENPP6	133121	ENSG00000164303	7.0	9.745586	0.0	0.0	3.921374	126642	True	33.1818	True	False
MLANA	2315	ENSG00000120215	9.0	9.5613965	0.0	0.0	4.0994095	16233	False
DEFB136	613210	ENSG00000205884	6.0	0.016720499999999916	0.0	0.0	0.0	662	False
TAS2R46	259292	ENSG00000226761	6.0	9.2909075	0.0	0.0	0.0	929	True	88.0259	False	True
PRR20A	122183	ENSG00000204919	6.0	1.2498459999999998	0.0	0.0	0.0	1686	True	100.0	False	True
CENPV	201161	ENSG00000166582	8.0	9.765306	0.0	3.9884335	0.0	10619	True	42.2794	False	False
MYT1L	23040	ENSG00000186487	6.0	0.0	0.0	0.0	8.110407	187910	True	47.8078	True	False
RNF152	220441	ENSG00000176641	6.0	8.592512	0.0	0.0	0.0	611	False
CHRNG	1146	ENSG00000196811	6.0	0.0	0.0	0.0	0.2080680000000008	5968	True	49.5164	True	True
IFNGR1	3459	ENSG00000027697	6.0	9.3324055	0.0	0.0	0.0	21296	False
RBMS3	27303	ENSG00000144642	8.0	8.9935295	0.0	0.0	0.0	722180	True	69.3364	True	True
ERMP1	79956	ENSG00000099219	9.0	9.6519025	0.0	0.0	4.1899155	45883	False
FGF9	2254	ENSG00000102678	6.0	9.323774	0.0	6.739188	0.0	29522	True	70.6731	True	True
POLR3G	10622	ENSG00000113356	7.0	0.0	0.0	0.0	0.0	26571	True	45.2915	True	False
EEF1AKMT1	221143	ENSG00000150456	6.0	9.732891	0.0	7.682523	0.0	28518	False
FAM3B	54097	ENSG00000183844	8.0	0.0	0.0	0.0	4.5790695	40317	True	33.617	True	False
ODF3B	440836	ENSG00000177989	7.0	0.0	0.0	0.0	9.6651405	1597	True	44.664	False	False
PRR20D	729246	ENSG00000227151	6.0	1.2301319999999993	0.0	0.0	0.0	1686	True	100.0	False	True
SESN1	27244	ENSG00000080546	8.0	9.5722235	0.0	0.0	0.0	106529	True	52.6316	True	False
TIGD1	200765	ENSG00000221944	6.0	0.0	0.0	0.0	0.21433050000000087	1775	True	24.7039	False	True
GPR27	2850	ENSG00000170837	7.0	4.962839	0.0	0.0	0.0	1127	True	52.0	True	False
MICU2	221154	ENSG00000165487	6.0	9.4617495	0.0	6.8771635	0.0	110899	True	38.0184	True	False
LRP6	4040	ENSG00000070018	7.0	9.5766565	0.0	0.0	0.0	145609	True	70.0558	True	False
VDAC2	7417	ENSG00000165637	7.0	9.715878	0.0	0.0	0.0	19830	True	68.2848	True	False
EIF4E2	9470	ENSG00000135930	6.0	0.0	0.0	0.0	0.23117000000000054	30218	True	30.2041	False	False
STOX2	56977	ENSG00000173320	7.0	9.5531255	0.0	0.0	3.7289135	110493	True	24.1901	True	False
EPN2	22905	ENSG00000072134	6.0	6.8047465	0.0	6.948993	0.0	51134	True	46.0218	True	True
OBI1	79596	ENSG00000152193	6.0	0.0	0.0	0.0	0.0	43540	False
SLC35G5	83650	ENSG00000177710	7.0	0.6593734999999992	0.0	0.0	0.0	1016	True	92.8994	False	True
PDLIM3	27295	ENSG00000154553	7.0	9.1149985	0.0	0.0	5.285741	33140	True	44.2308	True	False
SORBS2	8470	ENSG00000154556	6.0	8.9947635	0.0	0.0	5.405976	102944	True	24.0833	True	False
DUSP29	338599	ENSG00000188716	8.0	9.888777	0.0	0.0	0.0	20678	True	42.7273	True	True
C11orf45	219833	ENSG00000174370	6.0	0.0	0.0	0.0	3.7669395000000003	2009	False
RELCH	57614	ENSG00000134444	6.0	9.0228745	0.0	0.0	0.0	118028	False
IL17D	53342	ENSG00000172458	6.0	9.70253	0.0	7.712884	0.0	17952	True	24.7525	False	False
BCL2L14	79370	ENSG00000121380	7.0	9.68144	0.0	0.0	0.0	19682	False
COL15A1	1306	ENSG00000204291	7.0	0.0	0.0	0.0	0.0	125824	True	35.3026	True	False
MYOCD	93649	ENSG00000141052	12.0	9.366157	0.0	0.35522650000000056	0.0	97455	True	35.3955	True	False
DEFB135	613209	ENSG00000205883	6.0	0.007533000000000456	0.0	0.0	0.0	2269	False
PRB2	653247	ENSG00000121335	6.0	9.623591	0.0	0.0	0.0	2702	True	55.5288	False	False
TPD52L3	89882	ENSG00000170777	8.0	9.1321805	0.0	0.0	3.6701935	2423	True	57.8571	True	False
DUSP16	80824	ENSG00000111266	8.0	9.7805725	0.0	0.0	0.0	44265	True	44.5113	True	False
NXPE4	54827	ENSG00000137634	10.0	9.5740795	0.0	0.0	0.0	23821	True	62.6838	True	False
PIGN	23556	ENSG00000197563	6.0	8.879959	0.0	0.0	0.0	115497	False
HTR1F	3355	ENSG00000179097	6.0	8.6976745	0.0	7.535595	0.0	1100	True	55.7377	True	True
LYSMD3	116068	ENSG00000176018	7.0	0.0	0.0	0.0	0.0	6470	True	23.2026	True	False
USP43	124739	ENSG00000154914	7.0	7.985791	0.0	0.0	0.4093724999999999	83357	True	39.715	True	False
FLACC1	130540	ENSG00000155749	6.0	9.9523835	6.2347515	0.0	0.0	62749	False
PRR20C	729240	ENSG00000229665	6.0	1.2367030000000003	0.0	0.0	0.0	1686	True	100.0	False	True
NOD2	64127	ENSG00000167207	7.0	9.941428	0.0	0.0	0.0	34575	True	30.0962	True	False
DBNDD1	79007	ENSG00000003249	8.0	9.76477	0.0	0.0	9.724492	13006	False
ATL1	51062	ENSG00000198513	7.0	0.0	0.0	0.0	0.0	72073	True	64.8745	True	False
POU4F1	5457	ENSG00000152192	6.0	0.0	0.0	0.0	0.0	1911	True	61.0979	True	True
DIAPH3	81624	ENSG00000139734	6.0	0.0	0.0	0.0	0.0	497182	True	52.5566	True	True
DEFB134	613211	ENSG00000205882	6.0	0.0	0.0	0.0	0.0	2271	False
TAS2R42	353164	ENSG00000186136	6.0	9.41555	0.0	0.0	0.0	944	True	40.1274	False	True
PACRG	135138	ENSG00000112530	6.0	9.5286595	9.0073575	0.0	2.3275755	586751	True	20.6081	False	False
UCHL3	7347	ENSG00000118939	6.0	0.0	0.0	0.0	0.0	55991	True	53.0435	True	False
KCNJ1	3758	ENSG00000151704	6.0	0.0	0.0	0.0	3.704149	3292	True	45.2685	True	True
ZNF705G	100131980	ENSG00000215372	10.0	4.6305145	0.0	0.0	2.782018	4970	True	94.6667	False	True
C8orf48	157773	ENSG00000164743	7.0	0.8757590000000004	0.0	0.0	0.0	959	False
TAS2R30	259293	ENSG00000256188	6.0	9.3628425	0.0	0.0	0.0	959	True	82.4451	False	True
TNFRSF11A	8792	ENSG00000141655	7.0	9.131548	0.0	0.0	0.0	59681	False
MBLAC2	153364	ENSG00000176055	7.0	0.0	0.0	0.0	0.0	13125	False
GGTLC2	91227	ENSG00000100121	14.0	3.8822165	0.0	3.0104875	0.0	1395	True	92.2018	True	True
OR1K1	392392	ENSG00000165204	5.0	0.0	0.0	0.0	0.0	950	True	54.1139	False	True
DCT	1638	ENSG00000080166	5.0	9.7479425	0.0	0.0	0.0	39357	True	45.2899	False	False
CDH20	28316	ENSG00000101542	5.0	8.298979	0.0	0.0	0.0	64141	True	61.5481	True	True
CHRNA9	55584	ENSG00000174343	7.0	9.8982835	0.0	0.6868929999999995	0.0	19052	True	51.5658	True	True
ZSWIM2	151112	ENSG00000163012	7.0	9.7952585	0.0	0.0	0.0	21146	False
ZNF280A	129025	ENSG00000169548	14.0	3.761843	0.0	3.1308610000000003	0.0	1628	True	63.8376	False	False
SYTL2	54843	ENSG00000137501	5.0	9.4645835	0.0	0.0	0.0	62530	True	24.5989	True	False
TGDS	23483	ENSG00000088451	6.0	9.873825	0.0	0.0	0.0	21354	True	23.1429	False	False
SOWAHB	345079	ENSG00000186212	5.0	0.0	0.0	0.0	0.0	2381	False
EDNRB	1910	ENSG00000136160	5.0	0.0	0.0	0.0	0.0	22131	True	44.7368	True	True
UMODL1	89766	ENSG00000177398	5.0	0.0	0.0	0.0	5.394682	66304	False
IGLL5	100423062	ENSG00000254709	24.0	4.126757	0.0	2.7659469999999997	0.0	7640	True	73.8318	False	False
MANSC1	54682	ENSG00000111261	6.0	9.6182775	0.0	0.0	0.0	13287	False
H3C4	8351	ENSG00000197409	7.0	9.9596755	0.0	0.0	0.0	410	True	100.0	False	True
SNORC	389084	ENSG00000182600	5.0	0.0	0.0	0.0	0.5386849999999992	6014	False
SORBS3	10174	ENSG00000120896	5.0	9.872909	0.0	0.0	0.0	20221	False
ETS1	2113	ENSG00000134954	5.0	0.0	0.0	0.0	3.3811235	110769	True	50.3093	True	True
PCDH17	27253	ENSG00000118946	5.0	0.7130735000000001	0.0	0.0	0.0	92747	True	47.3684	True	True
LRMDA	83938	ENSG00000148655	5.0	8.76682	0.0	0.0	0.0	774312	False
PRAME	23532	ENSG00000185686	14.0	3.7875734999999997	0.0	3.1051304999999996	0.0	8763	True	49.5088	False	True
MFSD6L	162387	ENSG00000185156	6.0	8.8748615	0.0	0.0	1.2984430000000007	1760	False
FAM234A	83986	ENSG00000167930	6.0	6.4558990000000005	0.0	0.0	9.690284	10608	True	25.1812	True	False
SERPINB8	5271	ENSG00000166401	5.0	9.240851	0.0	0.0	0.0	8969	True	66.5775	False	True
ZNF777	27153	ENSG00000196453	5.0	0.0	0.0	0.0	0.0023260000000000502	24246	True	31.8893	False	True
IKZF2	22807	ENSG00000030419	5.0	0.0	2.0072824999999996	0.0	0.0	141269	True	55.1331	True	False
ANKRD30B	374860	ENSG00000180777	5.0	0.0	0.0	9.33955	0.0	104060	True	62.2126	False	True
H4C4	8360	ENSG00000277157	7.0	9.9678	0.0	0.0	0.0	311	True	100.0	False	True
PRSS23	11098	ENSG00000150687	5.0	9.453658	0.0	0.0	0.0	1151	True	49.6084	True	False
PLPP2	8612	ENSG00000141934	6.0	3.6978400000000002	0.0	0.0	9.713639	9948	True	49.8382	True	False
AMIGO1	57463	ENSG00000181754	5.0	0.0	0.0	0.0	0.0	1481	True	39.9594	False	False
AADAT	51166	ENSG00000109576	6.0	0.0	0.0	0.0	0.0	28762	False
GPR180	160897	ENSG00000152749	7.0	9.9029155	0.0	0.0	0.0	25243	False
SPATA12	353324	ENSG00000186451	5.0	6.9776855	6.658008000000001	0.0	0.0	572	False
CCDC42	146849	ENSG00000161973	5.0	8.935732	0.0	0.0	1.3593135000000007	14479	True	33.8608	False	False
SLAIN1	122060	ENSG00000139737	5.0	0.0	0.0	0.0	0.0	64296	True	32.7119	False	False
GJB7	375519	ENSG00000164411	5.0	3.9531929999999997	0.0	0.0	0.0	671	True	56.5022	True	True
ADAM29	11086	ENSG00000168594	8.0	0.5678429999999999	0.0	0.0	0.0	2462	True	44.3902	True	True
SPDYE4	388333	ENSG00000183318	5.0	8.9173415	0.0	0.0	1.340923	5244	True	71.73	False	True
ARMC2	84071	ENSG00000118690	6.0	9.699141000000001	0.0	0.0	0.0	119246	False
ZBTB14	7541	ENSG00000198081	5.0	0.0	0.0	0.0	4.70795	2388	False
CCAR2	57805	ENSG00000158941	5.0	9.9210195	0.0	0.0	0.0	13908	True	34.0195	False	False
RGS11	8786	ENSG00000076344	6.0	6.4687715	0.0	0.0	9.6774115	6643	True	51.606	True	False
FAM71C	196472	ENSG00000180219	6.0	0.0	0.0	0.0	0.0	1223	True	56.4315	False	False
RAB3C	115827	ENSG00000152932	7.0	8.137347	8.963106	1.3925350000000005	0.0	268142	True	81.4978	True	True
SERPINB10	5273	ENSG00000242550	5.0	9.298268	0.0	0.0	0.0	19731	True	47.6071	False	True
PIGL	9487	ENSG00000108474	7.0	9.84187	0.0	3.9118695	0.0	108671	False
BOD1L2	284257	ENSG00000228075	6.0	5.6472875	0.0	0.0	0.0	518	True	81.9767	False	False
SCRT2	85508	ENSG00000215397	5.0	0.0	0.0	0.0	9.349721	11930	True	63.5179	False	True
GPM6A	2823	ENSG00000150625	6.0	1.4096945000000005	0.0	0.0	0.0	367407	True	52.518	True	False
HTR1E	3354	ENSG00000168830	5.0	3.6845	0.0	0.0	0.0	1097	True	55.8904	True	True
ZNF280B	140883	ENSG00000275004	14.0	3.7356105	0.0	3.1570935	0.0	1631	True	63.7201	False	False
PPM1F	9647	ENSG00000100034	6.0	3.1816455	0.0	3.7110585	0.0	22955	True	47.1366	True	True
PIK3R5	23533	ENSG00000141506	6.0	8.777036	0.0	0.0	1.2006175	30855	True	21.25	False	False
TPO	7173	ENSG00000115705	6.0	0.0	0.0	0.0	8.5177875	128065	True	34.5123	False	True
DLC1	10395	ENSG00000164741	5.0	0.6012284999999995	0.0	0.0	0.0	414260	True	40.0524	True	False
DHRS7C	201140	ENSG00000184544	6.0	7.891716499999999	0.0	0.0	0.3152980000000003	19796	True	42.3077	True	True
SMAP1	60682	ENSG00000112305	5.0	0.0	0.0	0.35628499999999974	0.0	192310	True	45.3961	True	False
ECEL1	9427	ENSG00000171551	5.0	0.0	0.0	0.0	0.14873900000000084	6500	True	36.129	True	True
H6PD	9563	ENSG00000049239	7.0	0.0	0.0	0.0	0.6850400000000008	19934	False
NEIL3	55247	ENSG00000109674	7.0	2.9273014999999996	0.0	0.0	0.0	52517	False
HMSD	284293	ENSG00000221887	5.0	9.266739	0.0	0.0	0.0	6899	False
CCDC110	256309	ENSG00000168491	5.0	9.17527	0.0	0.0	5.2254695	26181	False
RXFP2	122042	ENSG00000133105	6.0	9.4133935	0.0	0.0	0.0	62792	True	51.8568	True	False
FRG2C	100288801	ENSG00000172969	5.0	8.873436	0.0	0.0	0.0	1661	True	92.9078	False	False
HPGD	3248	ENSG00000164120	6.0	0.09828949999999992	0.0	0.0	0.0	30495	True	26.6917	False	True
KL	9365	ENSG00000133116	7.0	9.671599	0.0	0.0	0.0	47744	True	45.2569	True	False
TRMT9B	57604	ENSG00000250305	5.0	0.32241100000000067	0.0	0.0	0.0	15841	False
UBB	7314	ENSG00000170315	7.0	9.73118	0.0	4.0225595	0.0	689	True	99.5633	True	False
STRADB	55437	ENSG00000082146	5.0	9.804905	6.38223	0.0	0.0	25334	True	44.2584	True	False
CCDC89	220388	ENSG00000179071	5.0	9.4236915	0.0	0.0	0.0	1124	False
OR1L4	254973	ENSG00000136939	5.0	0.0	0.0	0.0	0.0	935	True	93.8907	False	True
SALL1	6299	ENSG00000103449	6.0	9.628927000000001	0.0	0.0	0.0	14129	True	51.8882	True	False
FOXF2	2295	ENSG00000137273	5.0	9.920907	0.0	0.0	8.6073625	4911	True	48.4234	True	False
HAND2	9464	ENSG00000164107	6.0	0.0	0.0	0.0	0.0	2012	True	53.917	True	True
LRP5L	91355	ENSG00000100068	6.0	6.6446155000000005	0.0	0.2480884999999997	0.0	8293	False
ZNF732	654254	ENSG00000186777	5.0	0.0	0.0	0.0	9.7180075	34211	True	62.90600000000001	False	True
RBM47	54502	ENSG00000163694	7.0	9.810879	0.0	0.7742974999999994	0.0	12989	True	47.5548	True	True
OR4F17	81099	ENSG00000176695	6.0	3.5226154999999997	0.0	0.0	9.8888635	917	True	99.0164	False	True
LCMT1	51451	ENSG00000205629	5.0	0.0	0.0	0.0	0.0	66139	False
POTEH	23784	ENSG00000198062	5.0	0.0	0.0	9.7269655	0.0	29699	True	92.2936	False	True
TCF4	6925	ENSG00000196628	9.0	7.3627985	0.0	0.0	0.0	407672	True	54.8512	True	False
IL22RA2	116379	ENSG00000164485	5.0	9.277413	0.0	0.0	0.0	16125	False
GPR88	54112	ENSG00000181656	5.0	0.0	0.0	0.0	0.0	1154	False
TMPRSS2	7113	ENSG00000184012	7.0	0.0	0.0	0.0	4.729104	41862	True	36.673	True	True
LONRF1	91694	ENSG00000154359	5.0	0.04754550000000002	0.0	0.0	0.0	32324	True	36.74	True	False
CENPU	79682	ENSG00000151725	7.0	9.9191875	0.0	0.0	4.481552	38774	False
TP53AIP1	63970	ENSG00000120471	5.0	0.0	0.0	0.0	3.7998054999999997	2781	False
TMEM145	284339	ENSG00000167619	5.0	9.970851	0.0	0.0	0.0	11440	False
POU5F2	134187	ENSG00000248483	6.0	0.0	0.0	0.0	0.0	986	True	50.9146	False	True
PRKACG	5568	ENSG00000165059	5.0	9.257245	0.0	0.0	0.0	1055	True	82.906	True	True
OR1L6	392390	ENSG00000171459	5.0	0.0	0.0	0.0	0.0	935	True	93.8907	False	True
TVP23C	201158	ENSG00000175106	8.0	9.4197235	0.0	3.173463	0.0	60584	True	59.058	False	False
GPR21	2844	ENSG00000188394	5.0	0.00943000000000005	0.0	0.0	0.0	1049	True	66.4756	True	False
WIPI2	26100	ENSG00000157954	6.0	0.0	0.0	0.0	4.7496865	40527	True	52.8634	True	False
PMP22	5376	ENSG00000109099	8.0	9.1323925	0.0	2.886132	0.0	29810	True	45.0	False	False
H2BC6	8344	ENSG00000274290	7.0	9.9727345	0.0	0.0	0.0	380	True	100.0	False	True
IL33	90865	ENSG00000137033	7.0	9.2130565	0.0	0.0	3.7510695	14473	False
OR11H1	81061	ENSG00000130538	5.0	0.0	0.0	9.550687	0.0	980	True	98.773	False	True
PRR19	284338	ENSG00000188368	5.0	9.9797855	0.0	0.0	0.0	1155	False
TENM3	55714	ENSG00000218336	5.0	8.153274	0.0	0.0	2.3290620000000004	476330	True	68.618	True	False
H2AC6	8334	ENSG00000180573	6.0	9.9677085	0.0	0.0	0.0	392	True	99.2308	True	True
SERPINE3	647174	ENSG00000253309	5.0	7.0404475	0.0	0.0	0.0	20905	True	28.7736	True	True
H2BC4	8347	ENSG00000180596	6.0	9.9669935	0.0	0.0	0.0	380	True	100.0	False	True
APBB2	323	ENSG00000163697	6.0	9.3186045	0.0	1.266572	0.0	217162	True	40.448	True	False
RNF135	84282	ENSG00000181481	7.0	9.7504	0.0	5.9508565	0.0	28117	False
DCTD	1635	ENSG00000129187	5.0	8.495443999999999	0.0	0.0	2.671232	25914	False
STAT4	6775	ENSG00000138378	5.0	5.544795	0.0	0.0	0.0	118363	True	53.0749	True	True
BIN3	55909	ENSG00000147439	5.0	9.953528	0.0	0.0	0.0	47629	False
CDH19	28513	ENSG00000071991	5.0	6.6851335	0.0	0.0	0.0	67392	True	51.8135	True	True
KCNJ13	3769	ENSG00000115474	5.0	0.0	0.0	0.0	0.4351125000000007	3171	False
MAB21L2	10586	ENSG00000181541	6.0	8.2162275	0.0	0.0	0.0	1079	True	94.1504	True	False
STX8	9482	ENSG00000170310	5.0	8.2599095	0.0	0.0	0.6834910000000001	325230	False
BORCS5	118426	ENSG00000165714	6.0	9.693221	0.0	0.0	0.0	108324	False
GLRA3	8001	ENSG00000145451	6.0	0.32738450000000086	0.0	0.0	0.0	185025	True	80.1724	True	True
KYNU	8942	ENSG00000115919	5.0	8.218187499999999	8.228662	0.0	0.0	156804	False
H1-6	3010	ENSG00000187475	6.0	9.951061	0.0	0.0	0.0	623	True	56.5217	False	True
OLIG3	167826	ENSG00000177468	5.0	9.6174875	0.0	0.0	0.0	818	True	51.4706	True	True
ACSL1	2180	ENSG00000151726	8.0	9.853543	0.0	0.0	4.5471965	46389	True	66.7622	True	True
PDLIM2	64236	ENSG00000120913	5.0	9.8946365	0.0	0.0	0.0	15130	False
CADM2	253559	ENSG00000175161	5.0	6.2195705	0.0	5.057491	0.0	1107174	True	46.2243	True	True
MX1	4599	ENSG00000157601	9.0	0.0	0.0	0.0	4.6874455	26687	True	60.2719	False	True
NR2F1	7025	ENSG00000175745	6.0	0.0	0.0	0.0	0.0	8818	True	85.8156	True	True
ANKS6	203286	ENSG00000165138	5.0	0.0	0.0	0.0	0.0	59972	False
CACHD1	57685	ENSG00000158966	8.0	9.7208165	2.7469115000000004	0.0	0.0	220663	False
CCT8L2	150160	ENSG00000198445	5.0	0.0	0.0	8.9273975	0.0	1673	True	30.7002	False	False
MFAP3L	9848	ENSG00000198948	6.0	0.0	0.0	0.0	0.0	14499	True	42.5428	False	False
GALNT12	79695	ENSG00000119514	5.0	0.0	0.0	0.0	0.0	41393	True	54.9053	True	True
PDCL	5082	ENSG00000136940	5.0	0.0	0.0	0.0	0.0	6702	True	38.206	True	False
SERPINB2	5055	ENSG00000197632	5.0	9.3262695	0.0	0.0	0.0	11860	True	45.7831	False	True
PXDN	7837	ENSG00000130508	5.0	0.0	0.0	0.0	8.3068995	110251	True	59.7701	True	True
LMO7	4008	ENSG00000136153	5.0	0.0	0.0	0.0	0.0	236249	True	21.5819	True	False
HNMT	3176	ENSG00000150540	5.0	6.807354500000001	6.79688	0.0	0.0	49638	False
CCDC171	203238	ENSG00000164989	6.0	3.7852945	0.0	0.0	0.0	407747	False
CDH7	1005	ENSG00000081138	5.0	7.401774	0.0	0.0	0.0	118051	True	62.8025	True	True
PICALM	8301	ENSG00000073921	5.0	9.752036	0.0	0.0	0.0	109733	True	55.5215	True	False
COMMD6	170622	ENSG00000188243	5.0	0.0	0.0	0.0	0.0	11216	False
RAVER2	55225	ENSG00000162437	8.0	9.927666	2.953761	0.0	0.0	85812	True	40.8555	True	False
ARRDC3	57561	ENSG00000113369	6.0	0.0	0.0	0.0	0.0	11692	True	52.657	True	True
ZNF254	9534	ENSG00000213096	5.0	0.0	0.0	9.608663	0.0	40672	True	75.569	False	True
OR5C1	392391	ENSG00000148215	5.0	0.0	0.0	0.0	0.0	962	True	54.375	False	True
SUMF1	285362	ENSG00000144455	5.0	0.0	0.0	0.0	5.5436225	105101	True	33.9572	False	False
CFAP52	146845	ENSG00000166596	7.0	8.0631555	0.0	0.0	0.48673699999999975	66502	False
C8orf58	541565	ENSG00000241852	5.0	9.909805	0.0	0.0	0.0	3585	False
PAFAH1B3	5050	ENSG00000079462	5.0	9.9902545	0.0	0.0	0.0	5231	True	58.0087	True	False
CHRND	1144	ENSG00000135902	5.0	0.0	0.0	0.0	0.1960999999999995	9096	True	46.4217	True	True
PATL2	197135	ENSG00000229474	6.0	9.957277	0.0	0.0	0.0	10537	True	34.6225	False	False
H2BC5	3017	ENSG00000158373	6.0	9.9983605	0.0	0.0	0.0	380	True	99.2064	False	True
HRH1	3269	ENSG00000196639	6.0	0.0	0.0	0.0	0.0	1463	True	26.69400000000001	False	True
CGA	1081	ENSG00000135346	5.0	3.7555945	0.0	0.0	0.0	2444	False
HTR1A	3350	ENSG00000178394	4.0	5.6989455	5.793089	0.0	0.0	1268	True	38.1517	True	True
CDKN2AIP	55602	ENSG00000168564	4.0	9.0372005	0.0	0.0	3.2129885	2629	False
ZADH2	284273	ENSG00000180011	4.0	0.0	0.0	0.0	4.839943	7642	False
ZNF891	101060200	ENSG00000214029	5.0	0.0	0.0	0.0	9.845791	1634	True	40.4412	False	True
ING2	3622	ENSG00000168556	4.0	9.099162	0.0	0.0	3.2749499999999996	5756	True	50.7143	False	False
DEF8	54849	ENSG00000140995	6.0	9.8198935	0.0	0.0	9.6693685	16497	False
AQP4	361	ENSG00000171885	5.0	0.0	0.0	4.019985	0.0	9478	True	39.3189	True	True
ZNF10	7556	ENSG00000256223	5.0	0.0	0.0	0.0	9.8754205	12475	True	50.9599	False	True
LMBRD1	55788	ENSG00000168216	4.0	0.0	0.0	1.3837554999999995	0.0	120723	False
SCO2	9997	ENSG00000284194	5.0	0.0	0.0	0.0	9.657873	800	True	38.3459	False	False
TAS2R9	50835	ENSG00000121381	4.0	9.038684	0.0	0.0	0.0	938	True	48.0769	False	True
UPF3A	65110	ENSG00000169062	5.0	0.0	0.0	0.0	9.8888745	23277	True	42.8571	True	False
OR2L5	81466	ENSG00000197454	5.0	0.0	8.114282	0.0	8.935097	938	True	90.0641	False	True
TMEM237	65062	ENSG00000155755	4.0	9.6385855	6.5485495	0.0	0.0	19145	False
FOXE3	2301	ENSG00000186790	4.0	6.444476	0.0	0.0	0.0	959	True	48.9028	True	True
REG1A	5967	ENSG00000115386	4.0	0.0	0.0	0.0	0.0	2353	True	86.74700000000001	False	True
ZNF292	23036	ENSG00000188994	4.0	3.877313	0.0	0.0	0.0	106209	True	22.365	True	False
SPIRE2	84501	ENSG00000204991	6.0	9.9281965	0.0	0.0	9.5610655	41721	True	41.1765	True	False
ERCC8	1161	ENSG00000049167	5.0	5.9448155	8.844362499999999	0.0	0.0	70393	False
SAP30	8819	ENSG00000164105	5.0	0.0	0.0	0.0	0.0	6144	True	57.2727	True	False
SERPINB13	5275	ENSG00000197641	4.0	9.630629	0.0	0.0	0.0	8695	True	56.75	False	True
HPGDS	27306	ENSG00000163106	4.0	0.0	6.5117955	0.0	0.0	35149	True	25.1256	False	True
FAM171B	165215	ENSG00000144369	6.0	9.905317	0.0	0.0	0.0	68649	True	29.2978	False	False
RIMS1	22999	ENSG00000079841	4.0	0.0	0.0	0.0	0.0	513689	True	50.0	True	False
KLF13	51621	ENSG00000169926	4.0	0.0	0.0	0.0	0.0	45086	True	38.1944	True	True
C4orf47	441054	ENSG00000205129	4.0	9.1943345	0.0	0.0	5.206405	20232	False
FNIP2	57600	ENSG00000052795	4.0	3.5304634999999998	0.0	0.0	0.0	135331	True	50.4488	False	False
ERF	2077	ENSG00000105722	4.0	9.961784	0.0	0.0	0.0	6534	True	43.7956	True	False
TMEM192	201931	ENSG00000170088	5.0	0.0	0.0	0.0	0.0	33115	False
IRX5	10265	ENSG00000176842	4.0	5.8405665	0.0	0.0	0.0	2674	True	41.2008	True	True
ALG12	79087	ENSG00000182858	5.0	0.0	0.0	0.0	8.9978825	9927	False
REG3G	130120	ENSG00000143954	4.0	0.0	0.0	0.0	0.0	2182	True	85.1429	False	True
MIER2	54531	ENSG00000105556	5.0	3.737214	0.0	0.0	9.674265	38092	True	36.3303	True	False
MIOX	55586	ENSG00000100253	5.0	0.0	0.0	0.0	9.622239	2958	False
SNX25	83891	ENSG00000109762	4.0	9.3284515	0.0	0.0	5.072288	116108	True	24.881	False	False
TAS2R7	50837	ENSG00000121377	4.0	9.03117	0.0	0.0	0.0	956	True	47.1698	False	True
ANKRD11	29123	ENSG00000167522	5.0	9.5151405	0.0	0.0	9.0044025	48541	True	29.816	True	False
SERPINB4	6318	ENSG00000206073	4.0	9.5829965	0.0	0.0	0.0	5858	True	91.7949	False	True
GLIPR2	152007	ENSG00000122694	5.0	9.2123705	0.0	0.0	0.0	25743	False
RGR	5995	ENSG00000148604	5.0	7.3519950000000005	0.0	0.0	0.0	13548	False
ARHGAP32	9743	ENSG00000134909	4.0	0.0	0.0	0.0	3.9439304999999996	223291	True	25.1557	False	False
TAS2R8	50836	ENSG00000121314	4.0	9.0355935	0.0	0.0	0.0	929	True	46.2783	False	True
KRTAP15-1	254950	ENSG00000186970	4.0	0.0	0.0	0.0	0.0	413	True	59.854	False	True
EPM2AIP1	9852	ENSG00000178567	4.0	9.970065	0.0	0.0	0.0	1823	True	20.0988	False	False
PDE4D	5144	ENSG00000113448	4.0	7.274496	9.825957	0.5296839999999996	0.0	1210934	True	63.6588	True	True
BACE2	25825	ENSG00000182240	5.0	0.0	0.0	0.0	4.463975	107360	True	44.2085	True	False
ITGBL1	9358	ENSG00000198542	4.0	3.1272935000000004	0.0	0.0	0.0	262819	False
SS18	6760	ENSG00000141380	5.0	0.0	0.0	4.8264735	0.0	72215	True	58.8517	True	False
FRG2B	441581	ENSG00000225899	4.0	5.975946	0.0	0.0	9.9046765	1643	True	98.5611	False	False
ZBTB26	57684	ENSG00000171448	4.0	0.0	0.0	0.0	0.0	1325	True	43.0839	False	False
LRRC75A	388341	ENSG00000181350	5.0	9.6456435	0.0	4.108096	0.0	48402	True	39.2442	True	False
DGKD	8527	ENSG00000077044	4.0	0.0	0.0	0.0	1.1212614999999992	114941	True	65.0741	True	False
DDX4	54514	ENSG00000152670	6.0	9.819072	6.023579	4.332062	0.0	77576	True	36.7403	False	False
LIPG	9388	ENSG00000101670	4.0	8.5136585	0.0	0.0	0.0	28213	True	43.4	True	True
SCRG1	11341	ENSG00000164106	5.0	0.0	0.0	0.0	0.0	3073	False
CLDN25	644672	ENSG00000228607	4.0	9.6232125	0.0	0.0	0.0	689	True	50.655	False	True
LRIT1	26103	ENSG00000148602	5.0	7.336812999999999	0.0	0.0	0.0	9512	True	34.992	True	False
H4C5	8367	ENSG00000276966	6.0	9.95192	0.0	0.0	0.0	311	True	100.0	False	True
H2AC4	8335	ENSG00000278463	5.0	9.9772645	0.0	0.0	0.0	392	True	100.0	False	False
OR2L2	26246	ENSG00000203663	5.0	0.0	8.097962	0.0	8.951417	938	True	90.0641	False	True
ARHGAP15	55843	ENSG00000075884	4.0	7.7201260000000005	7.7306004999999995	0.0	0.0	612681	True	44.8421	True	False
CLDN22	53842	ENSG00000177300	4.0	8.910975	0.0	0.0	3.0867630000000004	662	True	87.7273	False	True
HBQ1	3049	ENSG00000086506	5.0	6.3769785	0.0	0.0	9.7692045	621	True	61.9718	False	True
CDH2	1000	ENSG00000170558	4.0	0.0	0.0	2.8163475	0.0	224869	True	66.4459	True	True
MBL2	4153	ENSG00000165471	4.0	0.0	8.920355	0.0	0.0	3498	True	44.7581	True	True
GALNT7	51809	ENSG00000109586	5.0	0.0	0.0	0.0	0.0	152881	True	36.2253	False	True
TNNC1	7134	ENSG00000114854	4.0	9.953438	2.0366600000000004	0.0	0.0	2740	True	64.5963	False	True
CCL1	6346	ENSG00000108702	4.0	6.8728715000000005	0.0	2.574128	0.0	2602	False
NXPE2	120406	ENSG00000204361	6.0	9.464175000000001	0.0	0.0	0.0	28354	True	61.0018	False	False
CCL2	6347	ENSG00000108691	4.0	6.978643	0.0	2.6798995000000003	0.0	1477	True	73.7374	False	True
TRPV2	51393	ENSG00000187688	5.0	9.6861535	0.0	4.067586	0.0	19220	True	45.0262	True	True
H4C3	8364	ENSG00000197061	5.0	9.952004	0.0	0.0	0.0	311	True	100.0	True	True
RIC1	57589	ENSG00000107036	7.0	9.76021	0.0	0.0	4.298223	144936	False
ZNF526	116115	ENSG00000167625	4.0	9.935462	0.0	0.0	0.0	2012	True	38.5075	False	False
TUBGCP6	85378	ENSG00000128159	5.0	0.0	0.0	0.0	9.3649595	26723	False
PPARA	5465	ENSG00000186951	5.0	0.0	0.0	0.0	5.308212	36996	True	60.2564	True	True
WWC2	80014	ENSG00000151718	4.0	8.7986985	0.0	0.0	2.9744865000000003	216237	True	47.651	True	False
ZCCHC2	54877	ENSG00000141664	5.0	9.3263565	0.0	0.0	0.0	53154	False
MTMR10	54893	ENSG00000166912	4.0	0.0	0.0	0.0	0.0	50036	True	34.3629	True	False
SMIM15	643155	ENSG00000188725	5.0	5.694568	8.594115	0.0	0.0	224	False
NTN1	9423	ENSG00000065320	4.0	8.5419315	0.0	0.0	0.9655129999999996	217594	True	52.9801	True	True
CLTA	1211	ENSG00000122705	5.0	9.2641355	0.0	0.0	0.0	20717	True	55.2419	True	False
KRTAP13-3	337960	ENSG00000240432	4.0	0.0	0.0	0.0	0.0	518	True	66.8605	False	True
CREBZF	58487	ENSG00000137504	4.0	9.4024675	0.0	0.0	0.0	1064	False
NCAPH2	29781	ENSG00000025770	5.0	0.0	0.0	0.0	9.6497185	15037	False
HDAC2	3066	ENSG00000196591	5.0	4.657088	0.0	0.0	0.0	29850	True	85.041	True	False
HMGB2	3148	ENSG00000164104	5.0	0.0	0.0	0.0	0.0	1569	True	82.2967	True	False
H2BC3	3018	ENSG00000276410	5.0	9.9873595	0.0	0.0	0.0	380	True	98.4127	False	True
TXNL1	9352	ENSG00000091164	7.0	6.174125999999999	0.0	0.0	0.0	35413	False
FAM86B2	653333	ENSG00000145002	4.0	0.0	0.0	0.0	0.0	10454	True	92.1212	False	False
CHAMP1	283489	ENSG00000198824	5.0	0.0	0.0	0.0	9.920658	2438	False
TTLL2	83887	ENSG00000120440	4.0	6.1670695	4.7030865	0.0	6.6318465	16505	False
MAT2B	27430	ENSG00000038274	4.0	8.1830025	0.0	0.0	0.0	14968	False
DENND6B	414918	ENSG00000205593	5.0	0.0	0.0	0.0	9.4534255	14849	True	57.6068	True	False
INTS6	26512	ENSG00000102786	4.0	6.9828535	0.0	0.0	0.0	86773	True	59.0755	True	False
ATOH1	474	ENSG00000172238	4.0	0.0	6.999391	0.0	0.0	1064	False
SMIM4	440957	ENSG00000168273	4.0	9.8674625	2.1226355000000003	0.0	0.0	3729	False
CLK4	57396	ENSG00000113240	4.0	0.0	0.0	0.0	7.1252565	19799	True	79.0021	True	False
GMDS	2762	ENSG00000112699	4.0	9.3785155	0.0	0.0	8.064971	621252	False
TUBB3	10381	ENSG00000258947	6.0	9.848005	0.0	0.0	9.641257	12402	True	91.5556	False	True
TEKT3	64518	ENSG00000125409	7.0	9.204331	0.0	2.9580705	0.0	27649	True	49.5918	True	True
FZD4	8322	ENSG00000174804	4.0	9.308764	0.0	0.0	0.0	3943	True	52.7002	True	True
ST8SIA3	51046	ENSG00000177511	5.0	5.4382975	0.0	0.0	0.0	7430	True	31.5789	True	True
XKR3	150165	ENSG00000172967	4.0	0.0	0.0	8.723265	0.0	24454	True	44.6623	False	False
PANX2	56666	ENSG00000073150	5.0	0.0	0.0	0.0	9.308866	8546	False
ABHD15	116236	ENSG00000168792	4.0	8.330031	0.0	7.3712254999999995	0.0	4405	True	20.9402	False	False
GOLGA8H	728498	ENSG00000261794	4.0	0.0	0.0	0.0	0.0	10435	True	97.7848	False	True
POTEG	404785	ENSG00000187537	8.0	0.0	0.0	9.4317485	0.0	29671	True	99.0157	False	True
PROK2	60675	ENSG00000163421	5.0	4.9871135	0.0	0.0	0.0	12328	True	39.5349	False	False
LRRTM2	26045	ENSG00000146006	5.0	0.0	0.0	0.0	0.0	1901	True	46.3178	True	False
RC3H2	54542	ENSG00000056586	4.0	0.0	0.0	0.0	0.0	47882	True	48.5306	True	False
PPP6R2	9701	ENSG00000100239	5.0	0.0	0.0	0.0	9.55294	50338	True	44.6298	True	False
CCSER2	54462	ENSG00000107771	5.0	7.54279	0.0	0.0	0.0	143214	False
FBXO8	26269	ENSG00000164117	6.0	0.0	0.0	0.0	0.0	25680	False
CLDN17	26285	ENSG00000156282	4.0	0.0	0.0	0.0	0.0	674	True	55.3571	True	True
OR2W3	343171	ENSG00000238243	5.0	0.0	8.240639999999999	0.0	8.808739	944	True	58.9172	False	True
HFE	3077	ENSG00000010704	5.0	9.965274	0.0	0.0	0.0	6785	True	33.046	False	True
AAGAB	79719	ENSG00000103591	4.0	9.8996195	0.0	0.0	0.0	51810	False
H2AC7	3013	ENSG00000196866	6.0	9.9576735	0.0	0.0	0.0	392	True	99.2308	True	True
B3GAT2	135152	ENSG00000112309	4.0	0.0	0.0	0.2114180000000001	0.0	94766	True	47.9876	False	False
CCDC83	220047	ENSG00000150676	4.0	9.6304405	0.0	0.0	0.0	54386	False
CCNG1	900	ENSG00000113328	4.0	8.2529705	0.0	0.0	0.0	3308	True	52.2034	True	False
ADGRV1	84059	ENSG00000164199	5.0	0.0	0.0	0.0	0.0	605004	False
SBF1	6305	ENSG00000100241	5.0	0.0	0.0	0.0	9.594853	27698	True	58.3201	True	False
HELT	391723	ENSG00000187821	6.0	9.614012	0.0	0.0	4.7867275	1843	True	30.1653	False	False
IL17RD	54756	ENSG00000144730	4.0	7.034544	6.714866499999999	0.0	0.0	68893	False
ZBTB7C	201501	ENSG00000184828	4.0	6.9724275	0.0	0.0	0.0	11847	True	33.2795	False	False
CFAP97	57587	ENSG00000164323	6.0	9.4568655	0.0	0.0	4.943874	28398	False
AP3M1	26985	ENSG00000185009	5.0	9.1941425	0.0	0.0	0.0	14569	True	84.2105	True	True
PHF7	51533	ENSG00000010318	4.0	9.9879845	2.0021135	0.0	0.0	10437	False
LRIT2	340745	ENSG00000204033	5.0	7.32385	0.0	0.0	0.0	3600	True	28.5714	False	False
IL17REL	400935	ENSG00000188263	5.0	0.0	0.0	0.0	9.132976	4152	False
OR4M1	441670	ENSG00000176299	7.0	0.0	0.0	8.7510485	0.0	941	True	93.9297	False	True
OR4K2	390431	ENSG00000165762	7.0	0.0	0.0	8.655102	0.0	944	True	60.828	False	True
CDH8	1006	ENSG00000150394	4.0	0.0	0.0	0.0	0.0	367795	True	65.7071	True	True
CBLN1	869	ENSG00000102924	4.0	8.936442	0.0	0.0	0.0	2061	True	78.2383	True	True
GALNT4	8693	ENSG00000257594	7.0	0.0	0.0	0.0	0.0	1736	True	55.1903	False	True
BEND4	389206	ENSG00000188848	5.0	9.612378	0.0	2.4767295000000003	0.0	34625	False
SMOC2	64094	ENSG00000112562	7.0	4.9593995	3.4954165	0.0	7.8395165	225067	True	51.2035	True	False
STAB1	23166	ENSG00000010327	4.0	9.896198	2.0938999999999997	0.0	0.0	28942	True	40.3502	True	False
AFG1L	246269	ENSG00000135537	5.0	9.795721	0.0	0.0	0.0	227344	False
LIMCH1	22998	ENSG00000064042	5.0	9.7818045	0.0	1.8709120000000006	0.0	336344	True	23.9945	True	False
H1-3	3007	ENSG00000124575	5.0	9.92212	0.0	0.0	0.0	665	True	85.5204	False	True
HEY2	23493	ENSG00000135547	5.0	0.0	0.0	0.0	0.0	10025	True	50.7418	True	False
REG3A	5068	ENSG00000172016	4.0	0.0	0.0	0.0	0.0	2179	True	85.1429	False	True
TP53I13	90313	ENSG00000167543	4.0	8.336109	0.0	7.3651475	0.0	4165	False
HBA1	3039	ENSG00000206172	5.0	6.373245	0.0	0.0	9.772938	694	True	100.0	False	True
H3C6	8353	ENSG00000274750	6.0	9.9313605	0.0	0.0	0.0	410	True	100.0	False	True
GOLGA8R	101059918	ENSG00000186399	4.0	0.0	0.0	0.0	0.0	10422	True	98.5737	False	True
ASB5	140458	ENSG00000164122	5.0	1.8334399999999995	0.0	0.0	0.0	53508	True	53.1915	True	True
CCIN	881	ENSG00000185972	5.0	9.233106	0.0	0.0	0.0	1766	False
USP40	55230	ENSG00000085982	5.0	0.0	0.0	0.0	1.2307629999999996	88198	False
NR2F2	7026	ENSG00000185551	4.0	0.0	0.0	0.0	4.343802	11312	True	87.6812	True	True
NISCH	11188	ENSG00000010322	4.0	9.932021	2.058077	0.0	0.0	36840	False
HBA2	3040	ENSG00000188536	5.0	6.3694375	0.0	0.0	9.7767455	687	True	100.0	False	True
CBLN2	147381	ENSG00000141668	5.0	0.6834755000000001	0.0	0.0	2.130154	3984	True	67.4107	True	True
ATG16L1	55054	ENSG00000085978	4.0	0.0	0.0	0.0	0.9823609999999992	42522	True	38.715	True	False
RWDD4	201965	ENSG00000182552	4.0	9.241282	0.0	0.0	3.41707	17516	False
ARHGAP11B	89839	ENSG00000285077	4.0	0.0	0.0	0.0	0.0	8809	True	86.8914	False	False
PIRT	644139	ENSG00000233670	5.0	8.744365	0.0	0.0	0.0	413	False
C4orf33	132321	ENSG00000151470	4.0	0.0	0.0	0.0	0.0	9180	False
TRAPPC11	60684	ENSG00000168538	4.0	9.279344	0.0	0.0	3.455132	48776	False
ZKSCAN2	342357	ENSG00000155592	4.0	0.0	0.0	0.0	0.0	17311	True	45.2947	False	False
RANBP6	26953	ENSG00000137040	7.0	9.4480395	0.0	0.0	3.9860525000000004	3317	True	78.4615	True	False
HIKESHI	51501	ENSG00000149196	4.0	9.937834	0.0	0.0	0.0	43189	False
SLC25A4	291	ENSG00000151729	6.0	9.4886905	0.0	0.0	4.912049	3598	True	88.9262	True	False
STARD13	90627	ENSG00000133121	6.0	9.5162975	0.0	0.0	0.0	180045	True	54.9865	True	False
OR2T8	343172	ENSG00000177462	5.0	0.0	8.215212	0.0	8.834167	938	True	93.5897	False	True
CCDC81	60494	ENSG00000149201	4.0	9.862938	0.0	0.0	0.0	47551	False
DEDD2	162989	ENSG00000160570	4.0	9.9182745	0.0	0.0	0.0	17569	True	41.411	False	False
UCHL1	7345	ENSG00000154277	5.0	9.5153165	0.0	1.6044239999999999	0.0	11096	True	54.7085	True	False
MOV10L1	54456	ENSG00000073146	5.0	0.0	0.0	0.0	9.259631	71360	True	26.1767	True	False
VPREB1	7441	ENSG00000169575	6.0	3.4921905000000004	0.0	3.4005134999999997	0.0	523	True	35.8621	False	False
OR4Q3	441669	ENSG00000182652	7.0	0.0	0.0	8.7839435	0.0	941	True	56.869	False	True
MAPK11	5600	ENSG00000185386	5.0	0.0	0.0	0.0	9.401482	5344	True	71.1538	True	True
ACER2	340485	ENSG00000177076	5.0	7.4471925	0.0	0.0	0.0	41551	True	25.8182	True	False
MAPK12	6300	ENSG00000188130	5.0	0.0	0.0	0.0	9.391317	8108	True	65.1226	True	True
PEBP4	157310	ENSG00000134020	4.0	9.8711665	0.0	0.0	0.0	214344	True	24.2291	False	False
SLF1	84250	ENSG00000133302	4.0	0.0	0.0	0.0	0.0	66501	False
VEGFC	7424	ENSG00000150630	7.0	2.329206	0.0	0.0	0.0	108388	True	31.9809	True	False
SELENOO	83642	ENSG00000073169	5.0	0.0	0.0	0.0	9.343065	16332	False
FOXD2	2306	ENSG00000186564	4.0	6.466559999999999	0.0	0.0	0.0	1487	True	43.4343	True	True
POC1B	282809	ENSG00000139323	6.0	0.0	0.0	0.0	0.0	104742	True	49.7908	True	False
WDR17	116966	ENSG00000150627	5.0	1.7291355	0.0	0.0	0.0	83059	False
H2BC7	8343	ENSG00000277224	6.0	9.9569715	0.0	0.0	0.0	380	True	100.0	False	True
ADM2	79924	ENSG00000128165	5.0	0.0	0.0	0.0	9.6162375	1055	False
REG1B	5968	ENSG00000172023	4.0	0.0	0.0	0.0	0.0	2396	True	86.74700000000001	False	True
ESD	2098	ENSG00000139684	4.0	8.389421500000001	0.0	0.0	0.0	19997	False
TYMP	1890	ENSG00000025708	5.0	0.0	0.0	0.0	9.6616015	3939	False
LYPD1	116372	ENSG00000150551	5.0	1.4760349999999995	1.4655605000000005	0.0	0.0	23887	False
OR2M5	127059	ENSG00000162727	5.0	0.0	7.9910820000000005	0.0	9.058297	938	True	92.9487	False	True
DSEL	92126	ENSG00000171451	4.0	5.7108375	0.0	0.0	0.0	3668	True	30.6874	False	False
CEP57L1	285753	ENSG00000183137	6.0	9.458936	0.0	0.0	0.0	17748	True	33.0435	True	False
OR4N2	390429	ENSG00000176294	7.0	0.0	0.0	8.7039315	0.0	923	True	85.6678	False	True
SLC35D3	340146	ENSG00000182747	4.0	9.04729	0.0	0.0	0.0	2267	False
ZDHHC20	253832	ENSG00000180776	4.0	9.5925385	0.0	7.0079525	0.0	82523	True	62.4658	True	True
H3C3	8352	ENSG00000287080	5.0	9.9895085	0.0	0.0	0.0	410	False
SAG	6295	ENSG00000130561	4.0	0.0	0.0	0.0	1.0373230000000007	37722	True	56.5432	True	False
TCF25	22980	ENSG00000141002	6.0	9.885155	0.0	0.0	9.604107	37570	False
TMEM126B	55863	ENSG00000171204	4.0	9.370543	0.0	0.0	0.0	7621	True	23.4783	False	False
SERPINB7	8710	ENSG00000166396	4.0	9.4301405	0.0	0.0	0.0	22262	True	32.8947	False	True
IL20RA	53832	ENSG00000016402	4.0	9.1468695	0.0	0.0	0.0	43170	False
TBC1D4	9882	ENSG00000136111	4.0	0.0	0.0	0.0	0.0	194975	True	46.4561	True	False
C10orf99	387695	ENSG00000188373	5.0	7.279439	0.0	0.0	0.0	10914	False
SGCZ	137868	ENSG00000185053	6.0	1.9723205000000004	0.0	0.0	0.0	1147180	True	54.1667	True	False
MARCKS	4082	ENSG00000277443	5.0	4.7538965	0.0	0.0	0.0	2833	False
OR4K1	79544	ENSG00000155249	6.0	0.0	0.0	8.5957075	0.0	935	True	62.701	False	True
MLC1	23209	ENSG00000100427	5.0	0.0	0.0	0.0	9.2071045	23319	False
PYGL	5836	ENSG00000100504	4.0	0.0	0.0	0.0	0.0	39011	True	80.7556	True	False
OR2L13	284521	ENSG00000196071	5.0	0.0	8.036854	0.0	9.012525	938	True	70.8333	False	True
GSK3A	2931	ENSG00000105723	4.0	9.9466815	0.0	0.0	0.0	11671	True	66.4596	True	False
SPATA4	132851	ENSG00000150628	5.0	1.781257	0.0	0.0	0.0	10782	False
CHRFAM7A	89832	ENSG00000166664	4.0	0.0	0.0	0.0	0.0	21058	True	95.1456	False	True
CLDN24	100132463	ENSG00000185758	4.0	8.913183	0.0	0.0	3.088971	662	True	87.7273	False	True
MC1R	4157	ENSG00000258839	6.0	9.8578725	0.0	0.0	9.6313895	953	False
SEMA3G	56920	ENSG00000010319	4.0	9.965768	2.02433	0.0	0.0	9424	True	50.0	True	True
TMEM161B	153396	ENSG00000164180	4.0	0.0	0.0	0.0	0.0	72512	True	42.8287	True	False
TNFRSF10B	8795	ENSG00000120889	4.0	9.645926	0.0	0.0	0.0	46223	True	52.0455	False	False
TMEM135	65084	ENSG00000166575	4.0	9.082188	0.0	0.0	0.0	283287	False
CNFN	84518	ENSG00000105427	4.0	9.901853	0.0	0.0	0.0	1884	True	42.8571	False	False
OR4K5	79317	ENSG00000176281	6.0	0.0	0.0	8.6107495	0.0	971	True	66.8731	False	True
ZNF675	171392	ENSG00000197372	4.0	0.0	0.0	9.1711485	0.0	33807	True	74.6479	True	True
LUC7L	55692	ENSG00000007392	5.0	6.4054495	0.0	0.0	9.7407335	40141	True	73.8544	False	False
TRIM61	391712	ENSG00000183439	5.0	0.0	0.0	0.0	0.0	15010	False
CLDN8	9073	ENSG00000156284	4.0	0.0	0.0	0.0	0.0	677	True	55.1111	True	True
RABGAP1	23637	ENSG00000011454	4.0	0.004474999999999341	0.0	0.0	0.0	146153	True	49.392	True	False
MEGF8	1954	ENSG00000105429	4.0	9.9384385	0.0	0.0	0.0	50531	False
POTEM	641455	ENSG00000222036	8.0	0.0	0.0	8.994617	0.0	29672	True	99.0157	False	True
NKD1	85407	ENSG00000140807	5.0	9.818064	0.0	0.0	0.0	85227	True	40.8511	True	False
PDLIM5	10611	ENSG00000163110	4.0	0.0	6.2681925	0.0	0.0	210737	True	37.6	True	False
MAP6D1	79929	ENSG00000180834	4.0	4.0584415	1.3107615	0.0	0.0	8191	False
CDHR1	92211	ENSG00000148600	5.0	7.3071485	0.0	0.0	0.0	24515	False
TAS2R10	50839	ENSG00000121318	4.0	9.0548855	0.0	0.0	0.0	923	True	40.7166	False	True
NT5DC2	64943	ENSG00000168268	4.0	9.8765215	2.1135764999999997	0.0	0.0	10183	True	59.605	True	False
PJA2	9867	ENSG00000198961	6.0	6.5608275	0.0	0.0	0.0	46202	True	44.6328	False	False
RECK	8434	ENSG00000122707	4.0	9.142742	0.0	0.0	0.0	86046	False
CCL13	6357	ENSG00000181374	4.0	6.8774025000000005	0.0	2.578659	0.0	1604	True	65.3061	False	True
PUS7L	83448	ENSG00000129317	4.0	7.9253730000000004	0.0	3.7200815	0.0	24869	True	22.6819	False	False
UNC5D	137970	ENSG00000156687	4.0	0.0	0.0	1.5318039999999993	0.0	554778	True	51.5215	True	False
ME3	10873	ENSG00000151376	4.0	9.705266	0.0	0.0	0.0	230665	True	67.5497	True	False
VGLL3	389136	ENSG00000206538	4.0	7.6752579999999995	0.0	6.5131785	0.0	43719	True	33.4356	True	False
SETMAR	6419	ENSG00000170364	4.0	0.0	0.0	0.0	5.6480085	13875	False
LIPE	3991	ENSG00000079435	4.0	9.8754675	0.0	0.0	0.0	25337	False
PLEKHA1	59338	ENSG00000107679	5.0	2.7557150000000004	0.0	0.0	0.0	36737	True	46.0396	True	False
UFSP2	55325	ENSG00000109775	4.0	9.2207325	0.0	0.0	5.180007	25476	False
HDAC10	83933	ENSG00000100429	5.0	0.0	0.0	0.0	9.3821315	5525	True	40.6577	True	False
FAN1	22909	ENSG00000198690	4.0	0.0	0.0	0.0	0.0	32592	False
TRABD	80305	ENSG00000170638	5.0	0.0	0.0	0.0	9.329652	5458	False
APOLD1	81575	ENSG00000178878	5.0	9.9615665	0.0	0.0	0.0	61651	False
CRELD2	79174	ENSG00000184164	5.0	0.0	0.0	0.0	9.0121195	8537	True	39.0547	True	False
OR11H12	440153	ENSG00000257115	6.0	0.0	0.0	9.621917	0.0	980	True	98.773	False	True
ZBTB6	10773	ENSG00000186130	4.0	0.0	0.0	0.0	0.0	1274	True	44.8113	False	False
CEP44	80817	ENSG00000164118	5.0	0.0	0.0	0.0	0.0	32473	False
PSMA8	143471	ENSG00000154611	5.0	0.0	0.0	4.7177465	0.0	58445	True	75.7812	True	False
SNX3	8724	ENSG00000112335	5.0	9.623504	0.0	0.0	0.0	48772	True	77.7778	True	False
PCSK1	5122	ENSG00000175426	4.0	0.0	0.0	0.0	0.0	40041	True	43.2935	True	True
SERPINB3	6317	ENSG00000057149	4.0	9.565208	0.0	0.0	0.0	5559	True	91.7949	True	True
ANKRD37	353322	ENSG00000186352	4.0	9.235392000000001	0.0	0.0	5.1653475	3093	False
SH3BP4	23677	ENSG00000130147	4.0	0.0	0.0	0.0	2.7536794999999996	18813	True	37.1755	True	False
H2AC8	3012	ENSG00000277075	6.0	9.9395495	0.0	0.0	0.0	392	True	100.0	False	False
GLRX3	10539	ENSG00000108010	5.0	9.4592	0.0	0.0	6.4214225	42971	False
LRP2BP	55805	ENSG00000109771	4.0	9.2611795	0.0	0.0	5.13956	11006	False
UNC93A	54346	ENSG00000112494	4.0	6.197025	4.733042	0.0	6.601891	23962	False
C4orf45	152940	ENSG00000164123	4.0	3.4029425	0.0	0.0	0.0	141393	False
TMEM215	401498	ENSG00000188133	4.0	5.8472585	0.0	0.0	0.0	707	False
C2CD6	151254	ENSG00000155754	4.0	9.719042	6.468093	0.0	0.0	131518	False
GHITM	27069	ENSG00000165678	5.0	7.2470545	0.0	0.0	0.0	10847	False
BARX2	8538	ENSG00000043039	4.0	0.0	0.0	0.0	4.277097	75366	True	41.9355	False	True
PIM3	415116	ENSG00000198355	5.0	0.0	0.0	0.0	9.0511185	2179	True	66.2577	True	False
SMARCAD1	56916	ENSG00000163104	4.0	0.0	6.5798855	0.0	0.0	81139	False
DLL1	28514	ENSG00000198719	4.0	3.3183895000000003	1.8544064999999996	0.0	9.4805265	7265	True	48.5477	True	False
RHOBTB2	23221	ENSG00000008853	4.0	9.685682	0.0	0.0	0.0	22885	True	64.486	True	False
FAM135A	57579	ENSG00000082269	4.0	0.0	0.0	0.6263319999999997	0.0	131578	True	36.1716	True	False
CCL11	6356	ENSG00000172156	4.0	6.947982	0.0	2.6492385	0.0	1881	True	71.134	False	True
CCL7	6354	ENSG00000108688	4.0	6.963685	0.0	2.6649415000000003	0.0	1511	True	73.7374	False	True
KRTAP13-4	284827	ENSG00000186971	4.0	0.0	0.0	0.0	0.0	482	True	77.5	False	True
HS3ST5	222537	ENSG00000249853	5.0	4.55302	0.0	0.0	0.0	5588	True	43.9306	False	True
H2BC8	8339	ENSG00000273802	6.0	9.9402675	0.0	0.0	0.0	380	True	100.0	False	True
TMX3	54495	ENSG00000166479	4.0	4.5276845	0.0	0.0	0.0	38048	False
ADCY7	113	ENSG00000121281	6.0	9.95785	0.0	0.0	0.0	27325	True	54.8148	True	True
CCL8	6355	ENSG00000108700	4.0	6.914527	0.0	2.6157835	0.0	1405	True	68.6869	False	True
TRIM60	166655	ENSG00000176979	5.0	0.0	0.0	0.0	0.0	1415	True	43.949	False	True
FGF20	26281	ENSG00000078579	4.0	4.3058395	0.0	0.0	0.0	8960	True	69.6682	True	True
DACT2	168002	ENSG00000164488	7.0	5.2065405	3.7425575	0.0	7.5923755	25739	True	25.7106	False	False
OR2L3	391192	ENSG00000198128	5.0	0.0	8.075548	0.0	8.973831	938	True	95.5128	False	True
C17orf97	400566	ENSG00000187624	5.0	8.9859475	0.0	0.0	9.737981	3772	False
TSHZ1	10194	ENSG00000179981	4.0	0.0	0.0	0.0	4.921798	3098	True	56.4531	True	False
ABHD12B	145447	ENSG00000131969	4.0	0.0	0.0	0.0	0.0	32191	True	40.3315	True	False
TMEM126A	84233	ENSG00000171202	4.0	9.391503	0.0	0.0	0.0	6245	True	27.6923	False	False
AQP8	343	ENSG00000103375	5.0	0.0	0.0	0.0	0.0	11446	True	28.3525	False	True
ZBED4	9889	ENSG00000100426	5.0	0.0	0.0	0.0	8.9745015	3515	False
LMF2	91289	ENSG00000100258	5.0	0.0	0.0	0.0	9.639395	4284	True	23.0552	False	False
XBP1	7494	ENSG00000100219	5.0	9.913274	0.0	0.0	0.0	4978	False
TRIM2	23321	ENSG00000109654	3.0	9.0975935	0.0	0.0	0.0	130435	True	64.5914	True	False
C2CD4C	126567	ENSG00000183186	4.0	3.8192065	0.0	0.0	9.5922725	1265	True	30.8789	False	False
UHRF2	115426	ENSG00000147854	5.0	9.002153	0.0	0.0	3.540166	92688	True	54.6135	False	False
NPC1	4864	ENSG00000141458	4.0	0.0	0.0	7.3216625	0.0	54141	True	39.6714	True	False
ARPP21	10777	ENSG00000172995	3.0	8.7157555	0.0	0.0	0.0	112206	True	45.7565	True	False
KITLG	4254	ENSG00000049130	3.0	0.0	0.0	0.0	0.0	75082	False
SACS	26278	ENSG00000151835	3.0	7.6397604999999995	0.0	5.0551745	0.0	81103	False
HYAL2	8692	ENSG00000068001	3.0	7.916641	0.0	0.0	0.0	2360	True	37.6321	True	True
GBX2	2637	ENSG00000168505	3.0	0.0	0.0	0.0	3.8762115	2057	True	51.1494	True	False
ACTB	60	ENSG00000075624	3.0	0.0	0.0	0.0	4.4316675	1909	True	98.9333	True	True
NCKAP5	344148	ENSG00000176771	3.0	1.9134530000000005	1.9029784999999997	0.0	0.0	844235	False
KCNK18	338567	ENSG00000186795	3.0	0.0	0.0	0.0	0.0	12810	False
SERPINB12	89777	ENSG00000166634	3.0	9.66206	0.0	0.0	0.0	10851	True	44.2353	True	True
AMZ2	51321	ENSG00000196704	3.0	9.7203165	0.0	0.0	0.0	6781	True	34.7222	False	False
GNAI2	2771	ENSG00000114353	3.0	7.83974	0.0	0.0	0.0	30566	True	87.8873	True	True
SOX4	6659	ENSG00000124766	3.0	5.5391425	0.0	0.0	0.0	1424	True	38.3966	True	False
ANKRD9	122416	ENSG00000156381	3.0	9.6194195	0.0	0.0	5.6242085	953	False
FOXD4L5	653427	ENSG00000204779	3.0	9.2916325	0.0	0.0	0.0	1250	True	99.5192	False	True
PARP8	79668	ENSG00000151883	3.0	4.795908	1.0004150000000003	9.355226	0.0	174972	True	46.2529	True	False
TAF10	6881	ENSG00000166337	3.0	0.0	0.0	0.0	3.3672145	1267	False
FHIP1A	729830	ENSG00000164142	3.0	9.247165	0.0	0.0	0.0	96494	True	39.2308	True	False
GNAT1	2779	ENSG00000114349	3.0	7.7906745	0.0	0.0	0.0	3229	True	82.8571	True	True
GSDMC	56169	ENSG00000147697	3.0	0.0	0.0	0.0	0.0	29086	True	27.1654	False	False
CR1	1378	ENSG00000203710	3.0	0.0	0.0	0.0	0.0	143141	False
IDI2	91734	ENSG00000148377	3.0	9.8272035	0.0	0.0	8.931941	5206	True	64.3172	False	False
RNF38	152006	ENSG00000137075	4.0	9.43265	0.0	0.0	0.0	60356	True	51.4563	True	False
PEX7	5191	ENSG00000112357	3.0	8.9918235	0.0	0.0	0.0	90860	False
TP73	7161	ENSG00000078900	5.0	0.0	0.0	0.0	6.3757145	50713	True	54.5597	True	False
ACOT2	10965	ENSG00000119673	3.0	5.2188715	0.0	0.0	0.0	6272	True	86.1284	False	True
HNRNPH1	3187	ENSG00000169045	3.0	0.0	0.0	0.0	8.1310795	7587	True	96.2138	True	True
TPRG1L	127262	ENSG00000158109	5.0	0.0	0.0	0.0	6.456599000000001	3530	True	44.8529	True	False
CEP112	201134	ENSG00000154240	3.0	9.634663	0.0	0.0	0.0	547328	False
CERK	64781	ENSG00000100422	4.0	0.0	0.0	0.0	5.803971	51014	True	27.0019	False	False
CHML	1122	ENSG00000203668	3.0	0.0	5.498082	0.0	2.547461	1970	True	70.4268	False	False
MPDU1	9526	ENSG00000129255	4.0	9.9126055	0.0	0.0	2.5109760000000003	3688	False
PIK3C2G	5288	ENSG00000139144	3.0	4.253338	0.0	0.0	0.0	365946	True	34.7914	True	False
SERPINB9	5272	ENSG00000170542	3.0	8.4179245	0.0	0.0	7.10438	10448	True	62.76600000000001	True	True
MRPL57	78988	ENSG00000173141	3.0	9.833377	0.0	7.248791000000001	0.0	308	False
VGLL4	9686	ENSG00000144560	3.0	0.0	0.0	0.0	0.0	144478	False
MASP1	5648	ENSG00000127241	3.0	7.4928415	0.0	0.0	0.0	71561	True	41.0714	True	True
HUS1B	135458	ENSG00000188996	3.0	9.7438495	0.0	0.0	9.343475	836	True	48.9209	False	False
VAX1	11023	ENSG00000148704	3.0	0.0	0.0	0.0	0.0	5847	True	46.7066	True	False
DEFB130A	245940	ENSG00000232948	4.0	0.0	0.0	0.0	0.0	7354	True	100.0	False	False
MSMO1	6307	ENSG00000052802	4.0	0.0	0.0	0.0	0.0	8575	True	22.8669	False	False
GRIA2	2891	ENSG00000120251	3.0	5.0752985	0.0	0.0	0.0	142001	True	72.3669	True	True
HYAL3	8372	ENSG00000186792	3.0	7.893562	0.0	0.0	0.0	5968	True	42.44600000000001	True	True
WRNIP1	56897	ENSG00000124535	3.0	8.537859000000001	0.0	0.0	7.2243145	19659	False
TMEM273	170371	ENSG00000204161	3.0	0.0	6.9301545	1.8747805	0.0	32451	False
TFF3	7033	ENSG00000160180	4.0	0.0	0.0	0.0	5.60405	3160	True	35.1064	False	False
PSMG4	389362	ENSG00000180822	3.0	8.049944	0.0	0.0	6.7363995	8689	False
LRCH1	23143	ENSG00000136141	3.0	8.2600305	0.0	0.0	0.0	197253	True	44.692	True	False
CMTR2	55783	ENSG00000180917	3.0	8.411113499999999	2.668666	0.0	0.0	2312	False
ILK	3611	ENSG00000166333	3.0	0.0	0.0	0.0	3.3713290000000002	6340	False
RBP7	116362	ENSG00000162444	3.0	0.0	0.0	0.0	0.0	18573	True	58.9552	True	True
RUBCNL	80183	ENSG00000102445	3.0	7.968676	0.0	0.0	0.0	34568	True	36.7069	False	False
FER	2241	ENSG00000151422	5.0	6.1933745	0.0	0.0	0.0	389392	True	51.3382	True	True
KRTAP25-1	100131902	ENSG00000232263	3.0	0.0	0.0	0.0	0.0	308	False
OR10A2	341276	ENSG00000170790	3.0	0.0	0.0	0.0	3.1085595	911	True	95.7096	False	True
LZIC	84328	ENSG00000162441	3.0	0.0	0.0	0.0	0.006434000000000495	6220	False
FAM172A	83989	ENSG00000113391	3.0	0.0	0.0	0.0	0.0	453763	False
NAPB	63908	ENSG00000125814	3.0	0.0	1.6199750000000002	7.010456	0.0	44026	True	81.457	True	False
ZNF354B	117608	ENSG00000178338	3.0	0.0	0.0	0.0	7.3844095	23243	True	85.1307	False	True
LONP2	83752	ENSG00000102910	3.0	7.954103	0.0	0.003795500000000729	0.0	107413	True	33.3333	False	False
DMAC1	90871	ENSG00000137038	5.0	9.273295	0.0	0.0	2.2008475	1161	False
POU1F1	5449	ENSG00000064835	3.0	7.9745525	0.0	6.812473	0.0	16568	True	36.5931	True	True
GNE	10020	ENSG00000159921	4.0	9.3099235	0.0	0.0	0.0	59677	False
PPID	5481	ENSG00000171497	3.0	3.65083	0.0	0.0	0.0	13552	False
H1-1	3024	ENSG00000124610	4.0	9.961301	0.0	0.0	0.0	647	True	73.4884	False	True
BUB1	699	ENSG00000169679	3.0	9.513991	0.0	0.0	0.0	40031	False
PAX1	5075	ENSG00000125813	3.0	0.0	3.3091049999999997	5.321326	0.0	9090	True	40.824	True	True
OR10A4	283297	ENSG00000170782	3.0	0.0	0.0	0.0	3.1016484999999996	947	True	73.6508	False	True
DPYSL2	1808	ENSG00000092964	5.0	6.074725	0.0	0.0	0.0	77451	True	69.1285	True	True
OR1N1	138883	ENSG00000171505	3.0	0.0	0.0	0.0	0.0	935	True	58.5209	False	True
ANKRD33	341405	ENSG00000167612	3.0	9.916819	0.0	0.0	0.0	3118	True	31.4159	True	False
SRP19	6728	ENSG00000153037	3.0	9.9350515	0.0	0.0	0.0	6160	False
ACOT13	55856	ENSG00000112304	3.0	8.628332	0.0	0.0	0.0	34351	False
FAM120B	84498	ENSG00000112584	3.0	3.2439055000000003	1.7799224999999996	0.0	9.5550105	87199	False
DNAL1	83544	ENSG00000119661	3.0	5.1207585	0.0	0.0	0.0	50902	False
VPS4B	9525	ENSG00000119541	3.0	9.8170285	0.0	0.0	0.0	31284	True	80.1802	True	True
THUMPD3	25917	ENSG00000134077	3.0	0.0	0.0	0.0	0.5834384999999997	19619	True	21.3018	False	False
ZNF672	79894	ENSG00000171161	3.0	0.0	7.1578479999999995	0.0	9.891531	1358	False
NPHP1	4867	ENSG00000144061	3.0	9.020391	0.0	0.0	0.0	81177	False
NQO2	4835	ENSG00000124588	3.0	8.300207499999999	0.0	0.0	6.986663	13102	True	46.7532	False	False
SEC11C	90701	ENSG00000166562	5.0	5.9256705	0.0	0.0	0.0	18736	True	64.0625	True	False
HBZ	3050	ENSG00000130656	4.0	6.349836	0.0	0.0	9.796347	1490	True	59.8592	False	True
FAM170B	170370	ENSG00000172538	3.0	0.0	6.8908095	1.9141255000000008	0.0	2305	True	25.0883	False	False
H2AC1	221613	ENSG00000164508	4.0	9.670222	0.0	0.0	0.0	395	True	91.6031	True	True
KLF12	11278	ENSG00000118922	3.0	0.0	0.0	0.0	0.0	299532	True	39.3035	True	True
TMEM176B	28959	ENSG00000106565	3.0	0.0	0.0	0.0	1.3524740000000008	5038	True	28.5185	False	False
EXOC2	55770	ENSG00000112685	3.0	9.838131	0.0	0.0	9.4377565	151147	False
ABCD2	225	ENSG00000173208	3.0	3.7693250000000003	0.0	7.876129499999999	0.0	65703	True	63.7838	True	False
NKX6-2	84504	ENSG00000148826	4.0	6.8164345	0.0	0.0	9.064188	1032	True	67.87	True	True
TFF2	7032	ENSG00000160181	4.0	0.0	0.0	0.0	5.638958	4424	True	25.5814	False	False
LRRC63	220416	ENSG00000173988	3.0	7.852926	0.0	0.0	0.0	63768	False
GRP	2922	ENSG00000134443	5.0	6.001720499999999	0.0	0.0	0.0	10202	False
SSTR4	6754	ENSG00000132671	3.0	0.0	1.9832970000000003	6.647133999999999	0.0	1166	True	58.5052	True	True
TOX3	27324	ENSG00000103460	4.0	8.2801285	0.0	0.0	0.0	107498	True	44.6181	True	False
TPRG1	285386	ENSG00000188001	3.0	9.5010935	0.0	0.0	0.9594605000000005	113435	True	44.3636	True	False
KRTAP19-5	337972	ENSG00000186977	3.0	0.0	0.0	0.0	0.0	218	False
TMEM115	11070	ENSG00000126062	3.0	7.954535	0.0	0.0	0.0	3720	False
KRTAP24-1	643803	ENSG00000188694	3.0	0.0	0.0	0.0	0.0	764	False
DDX60L	91351	ENSG00000181381	4.0	0.0	0.0	0.0	0.0	114552	True	65.6506	False	False
SMLR1	100507203	ENSG00000256162	3.0	2.9549139999999996	0.0	0.0	0.0	7541	False
TAMALIN	160622	ENSG00000161835	4.0	9.9618175	0.0	0.0	0.0	8179	True	31.8987	True	False
ZNF140	7699	ENSG00000196387	4.0	0.0	0.0	0.0	9.818676	25330	True	53.6105	False	True
SCLT1	132320	ENSG00000151466	3.0	0.0	0.0	0.0	0.0	208626	False
TPP1	1200	ENSG00000166340	3.0	0.0	0.0	0.0	3.361797	4854	False
FGF14	2259	ENSG00000102466	3.0	2.6492835	0.0	0.0	0.0	678847	True	57.5397	True	True
SGIP1	84251	ENSG00000118473	4.0	8.221686	4.804409	0.0	0.0	208736	True	38.285	True	False
USP28	57646	ENSG00000048028	3.0	9.6804425	0.0	0.0	0.0	76261	True	50.0464	True	False
CST9L	128821	ENSG00000101435	3.0	0.0	1.4526649999999997	7.177766	0.0	3502	True	41.4966	False	False
CST8	10047	ENSG00000125815	3.0	0.0	1.5255729999999996	7.104858	0.0	4246	False
RTP1	132112	ENSG00000175077	3.0	7.435783	0.0	0.0	0.0	2554	True	68.8213	False	False
ACOT1	641371	ENSG00000184227	3.0	5.25071	0.0	0.0	0.0	6233	True	98.8124	False	True
ZNF692	55657	ENSG00000171163	3.0	0.0	7.15144	0.0	9.897939	8304	True	27.6718	False	False
GALNT11	63917	ENSG00000178234	3.0	0.0	0.0	0.0	2.6663734999999997	27449	True	38.8158	False	True
KRTAP21-3	100288323	ENSG00000231068	3.0	0.0	0.0	0.0	0.0	176	False
RXFP1	59350	ENSG00000171509	3.0	3.7803259999999996	0.0	0.0	0.0	130078	True	49.8724	True	False
CCBE1	147372	ENSG00000183287	4.0	6.3429785	0.0	0.0	0.0	261434	False
ZNF800	168850	ENSG00000048405	3.0	0.0	0.0	0.0	0.0	19743	False
SPHKAP	80309	ENSG00000153820	3.0	0.0	0.0	0.0	0.0	199881	False
KDSR	2531	ENSG00000119537	3.0	9.8741955	0.0	0.0	0.0	35336	True	24.0964	False	True
NDUFAF2	91942	ENSG00000164182	4.0	5.8055215	8.7050685	0.0	0.0	207699	False
RAI1	10743	ENSG00000108557	5.0	8.3119675	0.0	5.441772	0.0	17032	True	21.7733	False	False
TMEM201	199953	ENSG00000188807	4.0	0.0	0.0	0.0	0.33893600000000035	24152	False
LRRC47	57470	ENSG00000130764	5.0	0.0	0.0	0.0	6.2946550000000006	15388	False
THEG	51298	ENSG00000105549	4.0	3.780563	0.0	0.0	9.630916	13770	False
TMX1	81542	ENSG00000139921	3.0	0.0	0.0	0.0	0.0	14226	True	36.0714	True	False
ABCC11	85320	ENSG00000121270	3.0	7.855605000000001	0.0	0.10229350000000004	0.0	64647	True	40.3039	False	True
RGPD6	729540	ENSG00000183054	3.0	9.402329	0.0	0.0	0.0	61413	True	100.0	False	True
DNAH1	25981	ENSG00000114841	3.0	9.9553615	1.9454595000000001	0.0	0.0	78003	True	40.0703	True	True
SCGN	10590	ENSG00000079689	4.0	9.620762	0.0	0.0	0.0	48931	True	35.8696	True	False
CAPZA3	93661	ENSG00000177938	3.0	3.9796745	0.0	0.0	0.0	899	True	32.107	True	False
SLC2A13	114134	ENSG00000151229	3.0	4.1154785	0.0	7.529976	0.0	345782	True	24.2284	False	True
CST4	1472	ENSG00000101441	3.0	0.0	1.3319325000000006	7.2984985	0.0	3075	True	87.9433	True	True
SMIM1	388588	ENSG00000235169	5.0	0.0	0.0	0.0	6.3077895	547	False
ANKRD20A1	84210	ENSG00000260691	3.0	7.0621675	0.0	0.0	0.0	42040	True	44.7145	False	True
OR1L3	26735	ENSG00000171481	3.0	0.0	0.0	0.0	0.0	974	True	74.3827	False	True
ZFP2	80108	ENSG00000198939	3.0	0.0	0.0	0.0	7.4437465	1385	True	67.2451	False	True
RAX	30062	ENSG00000134438	5.0	6.047458499999999	0.0	0.0	0.0	4202	True	30.9249	False	True
IRX6	79190	ENSG00000159387	3.0	5.445404	0.0	0.0	0.0	5213	True	41.70399999999999	True	True
DYNLRB2	83657	ENSG00000168589	4.0	2.327839	8.0702865	0.0	0.2249604999999999	9481	True	56.0	True	False
CHST9	83539	ENSG00000154080	4.0	0.0	0.0	3.851401	0.0	226550	True	46.9526	True	True
RLN2	6019	ENSG00000107014	6.0	9.840351	0.0	0.0	4.697662	4482	True	82.1622	False	False
FBXL18	80028	ENSG00000155034	3.0	0.0	0.0	0.0	4.4626455	31899	False
KRTAP13-2	337959	ENSG00000182816	3.0	0.0	0.0	0.0	0.0	527	True	89.1429	False	True
CEACAM8	1088	ENSG00000124469	3.0	9.700911	0.0	0.0	0.0	11582	True	77.937	False	True
CNOT6L	246175	ENSG00000138767	3.0	0.0	0.0	0.0	0.0	98877	True	78.7387	True	False
CEACAM1	634	ENSG00000079385	3.0	9.7712065	0.0	0.0	0.0	19265	True	61.9772	False	True
CSTF2T	23283	ENSG00000177613	3.0	0.0	9.991617	0.0	0.0	1850	True	69.8052	False	False
TAF4B	6875	ENSG00000141384	4.0	0.0	0.0	4.572462	0.0	163078	True	35.2941	True	False
ZNF778	197320	ENSG00000170100	4.0	9.447237	0.0	0.0	8.936499	7434	True	42.2721	False	True
WRAP73	49856	ENSG00000116213	5.0	0.0	0.0	0.0	6.44295	19024	False
SCAF11	9169	ENSG00000139218	3.0	9.87435	0.0	1.5198044999999993	0.0	42119	False
GJA1	2697	ENSG00000152661	5.0	0.0	0.0	0.0	0.0	1148	True	43.7173	True	True
ZNF597	146434	ENSG00000167981	3.0	9.635970499999999	0.0	0.0	6.5102125	6729	True	26.4151	False	False
TAFA5	25817	ENSG00000219438	5.0	0.0	0.0	0.0	7.710965	260254	True	36.3636	False	True
STOML3	161003	ENSG00000133115	3.0	3.7331399999999997	0.0	0.0	0.0	23896	True	64.6048	True	True
LRRC18	474354	ENSG00000165383	3.0	0.0	6.67024	2.134695	0.0	3918	True	23.7548	False	False
ZCWPW2	152098	ENSG00000206559	4.0	7.819636	0.0	0.0	0.0	111619	False
ASB1	51665	ENSG00000065802	3.0	0.0	0.0	0.0	6.146058	19440	True	35.8209	True	True
ZNF26	7574	ENSG00000198393	4.0	0.0	0.0	0.0	9.723851	24640	True	63.4146	False	True
NAA80	24142	ENSG00000243477	3.0	7.8952405	0.0	0.0	0.0	2611	False
EFHD1	80303	ENSG00000115468	3.0	0.0	0.0	0.0	0.30927550000000004	75559	True	65.6904	True	False
NDUFAF4	29078	ENSG00000123545	3.0	6.698773	0.0	0.0	0.0	6697	False
SMIM8	57150	ENSG00000111850	3.0	4.0072695	0.0	0.0	0.0	3242	False
SKA3	221150	ENSG00000165480	3.0	9.844658	0.0	7.260072	0.0	21374	False
KRTAP19-4	337971	ENSG00000186967	3.0	0.0	0.0	0.0	0.0	254	False
OR2T12	127064	ENSG00000177201	4.0	0.0	7.841602	0.0	9.207777	962	True	95.3125	False	True
ACOT4	122970	ENSG00000177465	3.0	5.1974415	0.0	0.0	0.0	3694	True	70.3088	False	True
ALPI	248	ENSG00000163295	3.0	0.0	0.0	0.0	0.1230089999999997	2946	True	85.2273	True	False
TRPM1	4308	ENSG00000134160	3.0	0.0	0.0	0.0	0.0	159137	True	60.8404	True	True
PITRM1	10531	ENSG00000107959	4.0	7.6976665	0.0	0.0	6.802404	34748	False
CORO6	84940	ENSG00000167549	3.0	8.383844	0.0	7.3174125	0.0	5689	True	68.8559	True	True
PGBD2	267002	ENSG00000185220	3.0	0.0	7.089689	0.0	9.95969	4500	True	43.75	False	False
OR2M3	127062	ENSG00000228198	4.0	0.0	7.933161999999999	0.0	9.116217	938	True	92.9487	False	True
AZI2	64343	ENSG00000163512	4.0	7.683087	0.0	0.0	0.0	16575	False
MIDEAS	91748	ENSG00000156030	3.0	5.061595	0.0	0.0	0.0	20707	True	26.3158	True	False
C6orf163	206412	ENSG00000203872	3.0	4.0238645	0.0	0.0	0.0	20296	False
P3H2	55214	ENSG00000090530	3.0	9.7236875	0.0	0.0	1.7346795000000004	162819	True	47.3164	True	False
INSL4	3641	ENSG00000120211	6.0	9.841689	0.0	0.0	4.7673005	2353	False
GAB4	128954	ENSG00000215568	3.0	0.0	0.0	8.5336875	0.0	45381	True	45.993	False	False
PABIR1	116224	ENSG00000187866	3.0	9.490213	0.0	0.0	0.0	863	True	55.9271	False	False
C10orf82	143379	ENSG00000165863	4.0	0.0	0.0	0.0	0.0	4142	False
OR2M2	391194	ENSG00000198601	4.0	0.0	7.9561915	0.0	9.093187499999999	1043	True	82.4207	False	True
STRBP	55342	ENSG00000165209	4.0	0.12920399999999965	0.0	0.0	0.0	58537	True	59.9702	True	False
FBXL17	64839	ENSG00000145743	3.0	5.322201	0.0	0.0	0.0	519971	False
HPS1	3257	ENSG00000107521	3.0	0.5722614999999998	0.0	0.0	0.0	25676	False
GLP2R	9340	ENSG00000065325	3.0	7.815218	0.0	0.0	0.23879950000000072	63641	True	35.6239	True	True
HMMR	3161	ENSG00000072571	3.0	8.217953	0.0	0.0	0.0	30471	False
ACOT6	641372	ENSG00000205669	3.0	5.1727415	0.0	0.0	0.0	2664	True	57.971	False	False
TCERG1L	256536	ENSG00000176769	4.0	8.414709	0.0	0.0	7.4659135	218473	False
RIPK1	8737	ENSG00000137275	3.0	8.21823	0.0	0.0	6.904685499999999	36515	False
CDH18	1016	ENSG00000145526	3.0	0.0	0.0	0.0	0.0	365760	True	60.1266	True	True
NEU2	4759	ENSG00000115488	3.0	0.0	0.0	0.0	0.6992004999999999	2385	True	44.2105	True	False
CDC16	8881	ENSG00000130177	4.0	0.0	0.0	0.0	9.84936	37358	False
DIPK1C	125704	ENSG00000187773	4.0	0.0	0.0	0.0	4.036866	20758	True	21.957	False	False
TENT4B	64282	ENSG00000121274	4.0	9.847148	0.0	0.0	0.0	76375	True	39.5415	True	False
GRM6	2916	ENSG00000113262	3.0	0.0	0.0	0.0	7.5000405	13287	True	68.8712	True	True
TFPI	7035	ENSG00000003436	4.0	9.1484635	0.0	0.0	0.0	36832	True	26.3158	False	False
GASK1B	51313	ENSG00000164125	3.0	4.217951	0.0	0.0	0.0	43968	True	24.2884	False	False
CXCL13	10563	ENSG00000156234	3.0	0.0	0.0	0.0	0.0	5173	False
CNTN6	27255	ENSG00000134115	4.0	0.0	0.0	0.0	8.682603499999999	255409	True	60.214	True	True
SERPINB5	5268	ENSG00000206075	3.0	9.72957	0.0	0.0	0.0	19293	True	32.5333	False	True
CHMP2B	25978	ENSG00000083937	3.0	7.9470469999999995	0.0	6.7849675000000005	0.0	26299	True	32.3944	False	False
GIGYF2	26058	ENSG00000204120	3.0	0.0	0.0	0.0	0.4613650000000007	121662	True	40.9848	True	False
ZNF84	7637	ENSG00000198040	4.0	0.0	0.0	0.0	9.77489	17464	True	54.7425	False	True
KCTD1	284252	ENSG00000134504	4.0	0.0	0.0	4.402446	0.0	45492	True	79.7665	True	True
TBC1D22A	25771	ENSG00000054611	3.0	0.0	0.0	0.0	6.0594095	410585	True	60.9284	True	False
SERPINB6	5269	ENSG00000124570	3.0	8.3594965	0.0	0.0	7.045952	11034	True	63.038	True	True
FAM217A	222826	ENSG00000145975	3.0	7.2402565	0.0	0.0	5.926712	8718	False
H2BC1	255626	ENSG00000146047	4.0	9.670993	0.0	0.0	0.0	383	True	85.8268	True	True
PLCZ1	89869	ENSG00000139151	3.0	4.008088	0.0	0.0	0.0	54132	True	44.4079	False	True
SHISA3	152573	ENSG00000178343	4.0	9.3474545	0.0	2.7416530000000003	0.0	3394	True	48.7395	False	False
RASSF1	11186	ENSG00000068028	3.0	7.933025000000001	0.0	0.0	0.0	10224	True	43.0233	True	False
SLC19A3	80704	ENSG00000135917	3.0	0.0	0.0	0.0	0.0	14921	True	48.5887	True	False
ICOSLG	23308	ENSG00000160223	3.0	0.0	0.0	0.0	7.5219190000000005	17770	False
KRTAP19-3	337970	ENSG00000244025	3.0	0.0	0.0	0.0	0.0	245	False
GPLD1	2822	ENSG00000112293	3.0	8.403164	0.0	0.0	0.0	60479	False
NKX2-2	4821	ENSG00000125820	3.0	0.0	3.5065670000000004	5.123864	0.0	1746	True	38.4615	True	True
SERINC1	57515	ENSG00000111897	4.0	0.0	0.0	0.0	0.0	26693	True	61.5894	True	True
ABCG1	9619	ENSG00000160179	3.0	0.0	0.0	0.0	5.539248	94716	True	67.9941	True	False
RGS9	8787	ENSG00000108370	4.0	9.638176	0.0	0.0	0.0	89866	True	35.7567	True	False
GABRG2	2566	ENSG00000113327	4.0	9.5831975	0.0	0.0	0.0	85368	True	66.4078	True	True
GULP1	51454	ENSG00000144366	3.0	8.0979585	0.0	0.0	0.0	116308	True	22.3684	False	False
SPSB1	80176	ENSG00000171621	5.0	0.0	0.0	0.0	0.5782085000000006	11683	True	74.359	True	False
YBX3	8531	ENSG00000060138	3.0	8.9412775	0.0	0.0	0.0	21823	True	51.8817	True	False
SMIM2	79024	ENSG00000139656	3.0	5.7603945	0.0	0.0	0.0	16937	False
MRS2	57380	ENSG00000124532	3.0	8.357263	0.0	0.0	0.0	20647	False
PSG1	5669	ENSG00000231924	5.0	9.4166305	0.0	0.0	0.0	12527	True	90.1869	False	True
OR2AK2	391191	ENSG00000187080	4.0	0.0	8.1708635	0.0	8.8785155	1007	True	53.7313	False	True
TDP2	51567	ENSG00000111802	3.0	8.6027175	0.0	0.0	0.0	16074	False
IRAK4	51135	ENSG00000198001	3.0	7.959976	0.0	3.6854785000000003	0.0	18603	True	26.3043	True	False
RBAK	57786	ENSG00000146587	4.0	0.0	0.0	0.0	4.903531	17524	True	68.6274	False	True
DCHS1	8642	ENSG00000166341	3.0	0.0	0.0	0.0	3.347074	19834	False
UGGT2	55757	ENSG00000102595	4.0	8.784083	0.0	0.0	0.0	251522	True	54.4195	True	False
EGR2	1959	ENSG00000122877	3.0	0.0	0.0	0.0	0.0	2822	True	43.0672	True	True
NDN	4692	ENSG00000182636	4.0	0.0	0.0	6.0681195	0.0	965	True	31.4642	False	True
PAPLN	89932	ENSG00000100767	3.0	5.535023	0.0	0.0	0.0	32885	False
RCVRN	5957	ENSG00000109047	3.0	7.820564	0.0	0.0	0.19504650000000012	7085	True	49.5	False	True
GLRB	2743	ENSG00000109738	3.0	5.2429655	0.0	0.0	0.0	92703	True	44.4668	True	True
AMIGO2	347902	ENSG00000139211	3.0	8.7392395	0.0	0.38469399999999965	0.0	1568	True	37.7395	False	False
AP5Z1	9907	ENSG00000242802	3.0	0.0	0.0	0.0	5.1768195	15669	False
FOXD4L3	286380	ENSG00000187559	3.0	9.967231	0.0	0.0	0.0	1253	True	99.5204	False	True
ZNF697	90874	ENSG00000143067	3.0	0.0	0.0	8.6315905	0.0	3395	False
CNDP1	84735	ENSG00000150656	3.0	0.0	0.0	0.0	4.1496015	49895	True	49.1124	False	False
DAOA	267012	ENSG00000182346	3.0	0.0	0.0	0.0	0.9606549999999991	23792	False
USP17L2	377630	ENSG00000223443	4.0	0.0	0.0	0.0	0.0	1592	True	96.7924	False	True
DUSP22	56940	ENSG00000112679	3.0	9.9213285	0.0	0.0	9.678297	58328	True	42.43899999999999	True	True
OR1J4	26219	ENSG00000239590	3.0	0.0	0.0	0.0	0.0	941	True	77.6358	False	True
CDPF1	150383	ENSG00000205643	4.0	0.0	0.0	0.0	5.338018	3192	False
ISL1	3670	ENSG00000016082	3.0	5.429967	1.6344740000000009	8.721167	0.0	9938	True	75.9312	True	True
KRTAP13-1	140258	ENSG00000198390	3.0	0.0	0.0	0.0	0.0	518	True	90.6977	False	True
SMIM21	284274	ENSG00000206026	3.0	0.0	0.0	0.0	5.0539195	16699	False
ZMAT4	79698	ENSG00000165061	3.0	0.0	0.0	6.6975805	0.0	293453	True	38.4279	True	False
STMN4	81551	ENSG00000015592	4.0	5.45142	0.0	0.0	0.0	6877	True	51.8519	True	False
CCDC102B	79839	ENSG00000150636	3.0	4.278191	0.0	0.0	0.0	217373	True	42.1053	True	False
TUSC2	11334	ENSG00000114383	3.0	7.924442	0.0	0.0	0.0	1978	False
FBXO31	79791	ENSG00000103264	3.0	7.547105999999999	1.2588790000000003	0.0	7.0363679999999995	52456	False
TUBB2A	7280	ENSG00000137267	3.0	8.1576485	0.0	0.0	6.844104	3600	True	99.5506	False	True
AGAP1	116987	ENSG00000157985	3.0	0.0	0.0	0.0	3.5186745000000004	629435	True	71.2952	True	True
NGEF	25791	ENSG00000066248	3.0	0.0	0.0	0.0	0.5925255000000007	95401	True	32.5352	True	True
HSF2	3298	ENSG00000025156	4.0	0.0	0.0	0.0	0.0	32482	True	32.0896	True	False
HEATR3	55027	ENSG00000155393	3.0	9.741604	0.0	0.0	0.0	38929	False
COL10A1	1300	ENSG00000123500	4.0	2.4902895000000003	0.0	0.0	0.0	5419	True	52.7941	False	True
CPE	1363	ENSG00000109472	4.0	0.0	0.0	0.0	0.0	118388	True	44.7479	True	True
CPLX4	339302	ENSG00000166569	5.0	6.0839335000000005	0.0	0.0	0.0	21764	True	60.625	False	False
OR2M4	26245	ENSG00000171180	4.0	0.0	7.8973025	0.0	9.1520765	935	True	73.955	False	True
PRL	5617	ENSG00000172179	3.0	6.2360855	0.0	0.0	0.0	9580	False
CFAP46	54777	ENSG00000171811	3.0	6.726414	0.0	0.0	9.1542085	134063	False
CYP2E1	1571	ENSG00000130649	4.0	6.0686865	0.0	0.0	9.811936	11568	True	56.5923	False	True
PSG6	5675	ENSG00000170848	5.0	9.379846	0.0	0.0	0.0	15380	True	86.6667	False	True
SLC38A9	153129	ENSG00000177058	3.0	9.703546	5.908053	4.447588	0.0	71464	False
RAPGEF2	9693	ENSG00000109756	3.0	3.0541945000000004	0.0	0.0	0.0	89983	True	63.976000000000006	True	False
POTEC	388468	ENSG00000183206	3.0	0.0	0.0	9.066622	0.0	31248	True	96.31	False	True
FSIP2	401024	ENSG00000188738	5.0	9.1521115	0.0	0.0	0.0	94598	False
SPOCK3	50859	ENSG00000196104	4.0	0.0	0.0	0.0	0.0	499252	True	51.1468	True	False
HPF1	54969	ENSG00000056050	4.0	0.0	0.0	0.0	0.0	28299	False
TMEM33	55161	ENSG00000109133	4.0	9.8023665	0.0	2.286741	0.0	18714	False
AIPL1	23746	ENSG00000129221	4.0	8.7571825	0.0	0.0	3.666399	9644	True	42.1875	True	False
CNEP1R1	255919	ENSG00000205423	3.0	9.6863945	0.0	0.0	0.0	10142	False
OTUD7A	161725	ENSG00000169918	3.0	0.0	0.0	0.0	0.0	171952	True	54.7516	True	False
FAM86B1	85002	ENSG00000186523	4.0	0.0	0.0	0.0	0.0	10464	True	99.6622	False	False
GTPBP4	23560	ENSG00000107937	3.0	9.84647	0.0	0.0	8.9512075	28747	False
KCNN2	3781	ENSG00000080709	3.0	8.3700295	0.0	0.0	0.0	133406	True	73.057	True	False
C5orf38	153571	ENSG00000186493	3.0	7.483736	0.0	0.0	7.246233999999999	2776	False
ASAH2B	653308	ENSG00000204147	3.0	0.0	9.0585915	0.0	0.0	11815	False
HMGB4	127540	ENSG00000176256	3.0	0.0	0.0	0.0	0.0	560	True	42.4731	True	False
SOX15	6665	ENSG00000129194	4.0	9.9159255	0.0	0.0	2.507656	1298	True	43.7768	False	True
ATP2B1	490	ENSG00000070961	4.0	0.0	0.0	0.0	0.0	64902	True	81.3115	True	False
FOXD4L6	653404	ENSG00000273514	3.0	8.31526	0.0	0.0	0.0	1253	True	99.5204	False	True
CYRIB	51571	ENSG00000153310	3.0	0.0	0.0	0.0	0.0	37319	True	79.0123	True	False
H4C1	8359	ENSG00000278637	4.0	9.965727	0.0	0.0	0.0	311	True	100.0	False	True
SLC25A33	84275	ENSG00000171612	5.0	0.0	0.0	0.0	0.37884599999999935	42808	True	57.3209	True	False
GIT1	28964	ENSG00000108262	3.0	8.3473075	0.0	7.353949	0.0	14676	True	66.1039	True	False
DCUN1D5	84259	ENSG00000137692	3.0	0.0	0.0	0.0	0.0	29513	True	69.6203	True	False
TRIM36	55521	ENSG00000152503	4.0	7.6462385	0.0	0.0	0.0	53534	True	43.2692	True	True
SLC30A9	10463	ENSG00000014824	4.0	9.7088195	0.0	2.380288	0.0	95474	False
MSR1	4481	ENSG00000038945	4.0	3.452324	0.0	0.0	0.0	67903	True	36.3636	False	False
MYLK4	340156	ENSG00000145949	3.0	8.603014	0.0	0.0	7.2894695	77993	True	57.9897	True	True
H4C2	8366	ENSG00000278705	4.0	9.970989	0.0	0.0	0.0	311	True	100.0	False	True
PLGRKT	55848	ENSG00000107020	6.0	9.93312	0.0	0.0	4.604893	73738	False
SREBF1	6720	ENSG00000072310	5.0	8.288713	0.0	5.4650265	0.0	24195	True	42.31100000000001	True	False
ASIC5	51802	ENSG00000256394	3.0	6.5193010000000005	0.0	0.0	0.0	36370	True	28.9109	False	False
RTP4	64108	ENSG00000136514	3.0	7.6068975000000005	0.0	0.0	0.0	2931	True	36.5854	False	False
IFRD2	7866	ENSG00000214706	3.0	7.8876605	0.0	0.0	0.0	4275	True	43.8735	True	False
ADO	84890	ENSG00000181915	3.0	0.0	0.0	0.0	0.0	812	False
GZF1	64412	ENSG00000125812	3.0	0.0	1.6519514999999991	6.978479500000001	0.0	6057	False
HBM	3042	ENSG00000206177	4.0	6.362534	0.0	0.0	9.783649	710	True	47.5177	False	True
ZNF726	730087	ENSG00000213967	3.0	0.0	0.0	9.4255	0.0	18972	True	80.8442	False	True
ABCC4	10257	ENSG00000125257	4.0	9.5501895	0.0	0.0	0.0	279739	True	36.0755	False	True
OR2T33	391195	ENSG00000177212	4.0	0.0	7.863366	0.0	9.186012999999999	962	True	95.3125	False	True
LIN7C	55327	ENSG00000148943	3.0	0.0	0.0	0.0	0.0	8103	True	84.264	True	False
KRTAP19-2	337969	ENSG00000186965	3.0	0.0	0.0	0.0	0.0	158	False
MKRN3	7681	ENSG00000179455	3.0	0.0	0.0	6.1883095	0.0	1523	True	44.3787	True	False
LSMEM2	132228	ENSG00000179564	3.0	7.88049	0.0	0.0	0.0	8088	False
OR1J2	26740	ENSG00000197233	3.0	0.0	0.0	0.0	0.0	941	True	77.6358	False	True
TMEM200A	114801	ENSG00000164484	3.0	2.564895	0.0	0.0	0.0	1475	True	29.7352	False	False
MPP4	58538	ENSG00000082126	3.0	9.602831	6.5843039999999995	0.0	0.0	48744	True	37.8336	True	True
PIMREG	54478	ENSG00000129195	4.0	8.774667	0.0	0.0	3.6489145	5311	False
AKAP6	9472	ENSG00000151320	4.0	0.0	0.0	0.0	0.0	391279	False
SAP18	10284	ENSG00000150459	3.0	9.8665005	0.0	7.2819145	0.0	6789	False
OR2L8	391190	ENSG00000279263	4.0	0.0	8.187372	0.0	8.862007	938	True	95.5128	False	True
TMEM144	55314	ENSG00000164124	3.0	4.1342445	0.0	0.0	0.0	40859	False
CR2	1380	ENSG00000117322	3.0	0.0	0.0	0.0	0.0	31135	False
SERPINB1	1992	ENSG00000021355	3.0	8.4762145	0.0	0.0	7.16267	6978	True	52.2427	True	True
HTRA1	5654	ENSG00000166033	4.0	2.8321515	0.0	0.0	0.0	52706	True	54.5833	True	False
LIFR	3977	ENSG00000113594	3.0	0.0	0.0	2.100581	0.0	49052	True	25.7976	False	False
C1orf185	284546	ENSG00000204006	3.0	9.847317	0.0	0.0	0.0	45537	False
MANEA	79694	ENSG00000172469	3.0	7.996803	0.0	0.0	0.0	19965	True	55.6277	True	False
CD55	1604	ENSG00000196352	3.0	0.0	0.0	0.0	0.0	37903	False
DUSP6	1848	ENSG00000139318	4.0	0.0	0.0	0.0	0.0	2785	True	70.6037	True	True
CST11	140880	ENSG00000125831	3.0	0.0	1.5677055000000006	7.0627255	0.0	2305	False
CST9	128822	ENSG00000173335	3.0	0.0	1.4146769999999993	7.2157540000000004	0.0	2354	True	38.3648	False	False
ALDH5A1	7915	ENSG00000112294	3.0	8.458247	0.0	0.0	0.0	38715	False
MAP1LC3B	81631	ENSG00000140941	3.0	7.5873525	1.2186325	0.0	7.0766145	10669	True	99.2	True	True
WDR1	9948	ENSG00000071127	3.0	0.0	0.0	0.0	0.0	41288	False
KIAA0319	9856	ENSG00000137261	3.0	8.5180265	0.0	0.0	0.0	53938	True	45.1493	True	False
SLC38A1	81539	ENSG00000111371	3.0	9.6030725	0.0	1.2485269999999993	0.0	50830	True	49.3042	True	True
REPS1	85021	ENSG00000135597	3.0	8.9299005	0.0	0.0	0.0	82618	True	33.794000000000004	True	False
PDE4B	5142	ENSG00000184588	4.0	8.7174165	4.3086785	0.0	0.0	459363	True	69.9728	True	True
SH3BP5L	80851	ENSG00000175137	3.0	0.0	7.1873845	0.0	9.8619945	13035	True	34.3511	False	False
ZSWIM6	57688	ENSG00000130449	3.0	5.416332	8.315879	0.0	0.0	212044	True	71.1111	True	False
STYK1	55359	ENSG00000060140	3.0	8.856459000000001	0.0	0.0	0.0	14474	False
EOMES	8320	ENSG00000163508	5.0	7.0704395	0.0	0.0	0.0	5224	True	48.227	True	False
PLEKHG1	57480	ENSG00000120278	3.0	0.0	0.0	0.0	0.0	107214	True	30.4693	True	False
OR1J1	347168	ENSG00000136834	3.0	0.0	0.0	0.0	0.0	968	True	71.7391	False	True
ADRA1A	148	ENSG00000120907	4.0	5.884925	0.0	0.0	0.0	116379	True	47.5789	True	True
CBWD6	644019	ENSG00000215126	3.0	8.3479995	0.0	0.0	0.0	57524	True	99.2405	True	True
CCNT2	905	ENSG00000082258	3.0	3.7547949999999997	3.7443204999999997	0.0	0.0	35793	True	48.3562	True	False
SIL1	64374	ENSG00000120725	5.0	0.0	0.0	0.0	0.0	180726	False
CYB561D2	11068	ENSG00000114395	3.0	7.949921	0.0	0.0	0.0	2310	True	46.3964	True	False
PDGFC	56034	ENSG00000145431	3.0	5.5003455	0.0	0.0	0.0	207813	True	43.1884	False	False
RCOR1	23186	ENSG00000089902	3.0	9.7717035	0.0	0.0	5.7764925	133619	True	55.8763	True	False
ZFYVE26	23503	ENSG00000072121	3.0	8.990964	0.0	0.0	0.0	67527	False
NPRL2	10641	ENSG00000114388	3.0	7.946461	0.0	0.0	0.0	3046	False
TRIM35	23087	ENSG00000104228	4.0	5.392312	0.0	0.0	0.0	23685	True	28.1947	False	True
NEDD4L	23327	ENSG00000049759	4.0	4.9968185	0.0	0.0	0.0	351608	True	58.5641	True	True
RTP2	344892	ENSG00000198471	3.0	7.937303	0.0	0.0	0.0	3630	True	80.4444	False	False
RSPH14	27156	ENSG00000100218	4.0	4.3348265	0.0	2.5578775	0.0	80967	False
SLX4	84464	ENSG00000188827	3.0	9.791836	0.0	0.0	6.354347000000001	26622	False
TDO2	6999	ENSG00000151790	4.0	6.4554675	0.0	0.0	0.0	16231	False
TFF1	7031	ENSG00000160182	4.0	0.0	0.0	0.0	5.6547	4016	True	39.2857	False	False
RADIL	55698	ENSG00000157927	3.0	0.0	0.0	0.0	5.1216115	78761	True	28.5581	True	False
RPL39L	116832	ENSG00000163923	3.0	7.3582125000000005	0.0	0.0	0.0	155	True	92.1569	True	False
CNDP2	55748	ENSG00000133313	4.0	0.0	0.0	0.0	4.100007	20094	True	52.4211	False	False
OR2D2	120776	ENSG00000166368	3.0	0.0	0.0	0.0	3.0867329999999997	926	True	63.3117	False	False
C12orf40	283461	ENSG00000180116	3.0	3.8563555000000003	0.0	7.789099	0.0	94914	False
SLC22A23	63027	ENSG00000137266	3.0	7.9485045	0.0	0.0	6.6349599999999995	183504	True	23.7609	False	False
ZNF354A	6940	ENSG00000169131	3.0	0.0	0.0	0.0	7.232281	16962	True	86.1157	False	True
MELK	9833	ENSG00000165304	4.0	9.6922295	0.0	0.0	0.0	95655	True	26.4209	False	False
PNMA1	9240	ENSG00000176903	3.0	5.078141	0.0	0.0	0.0	1061	True	57.2238	False	True
KHDRBS2	202559	ENSG00000112232	3.0	0.0	0.0	9.1368065	0.0	604985	True	65.616	True	False
H3C1	8350	ENSG00000275714	4.0	9.9645875	0.0	0.0	0.0	410	True	100.0	False	True
ABCC12	94160	ENSG00000140798	4.0	7.771077	0.0	0.18682150000000064	0.0	62709	True	29.2127	False	False
KRTAP23-1	337963	ENSG00000186980	3.0	0.0	0.0	0.0	0.0	197	False
CST1	1469	ENSG00000170373	3.0	0.0	1.2700230000000001	7.360408	0.0	3050	True	87.234	True	True
TMEM176A	55365	ENSG00000002933	3.0	0.0	0.0	0.0	1.3616335	3317	True	32.766	False	False
ACVRL1	94	ENSG00000139567	3.0	9.943757	0.0	0.0	0.0	8418	True	60.2386	True	True
CCL20	6364	ENSG00000115009	3.0	0.0	0.0	0.0	0.0	3171	False
PLAC9	219348	ENSG00000189129	3.0	4.7981175	0.0	0.0	0.0	12147	False
HMG20A	10363	ENSG00000140382	3.0	0.0	0.0	0.0	0.0	20907	True	43.2277	True	False
FOXD4L4	349334	ENSG00000184659	3.0	9.5425485	0.0	0.0	0.0	1250	True	99.5192	False	True
MAGOHB	55110	ENSG00000111196	3.0	8.8389815	0.0	0.0	0.0	7257	True	97.2973	False	False
AGA	175	ENSG00000038002	5.0	3.0281304999999996	0.0	0.0	0.0	10667	True	23.4104	False	False
LIMS4	100288695	ENSG00000256671	3.0	9.3252085	0.0	0.0	0.0	7162	True	100.0	False	False
EPHA5	2044	ENSG00000145242	3.0	0.0	0.0	0.0	0.0	345628	True	64.1618	True	True
EMB	133418	ENSG00000170571	3.0	4.461538	0.6660450000000004	9.689596	0.0	41878	False
JADE1	79960	ENSG00000077684	3.0	0.0	0.0	0.0	0.0	40503	True	49.1686	True	False
PIK3CD	5293	ENSG00000171608	4.0	0.0	0.0	0.0	0.22119200000000028	16590	True	57.1839	True	False
ADAMTS5	11096	ENSG00000154736	3.0	0.0	0.0	0.0	0.0	42338	True	40.2151	True	True
ZNF91	7644	ENSG00000167232	3.0	0.0	0.0	8.8783975	0.0	35951	True	57.9345	True	True
CST3	1471	ENSG00000101439	3.0	0.0	1.3834750000000007	7.246956	0.0	3946	True	56.8493	True	True
DAW1	164781	ENSG00000123977	3.0	0.0	0.0	0.0	0.0	52278	True	26.506	False	True
CCDC34	91057	ENSG00000109881	3.0	0.0	0.0	0.0	0.0	24373	False
TRIM9	114088	ENSG00000100505	3.0	0.0	0.0	0.0	0.0	117648	True	68.8732	True	True
ALPK2	115701	ENSG00000198796	4.0	5.3231635	0.0	0.0	0.0	129974	False
IDI1	3422	ENSG00000067064	3.0	9.8042285	0.0	0.0	8.908966	7816	True	51.4085	False	False
KERA	11081	ENSG00000139330	5.0	0.0	0.0	0.0	0.0	4935	True	52.5568	True	True
SYCE1	93426	ENSG00000171772	4.0	6.041957	0.0	0.0	9.8386655	11239	True	39.9371	False	False
HSPA12A	259217	ENSG00000165868	4.0	0.0	0.0	0.0	0.0	67688	True	60.4046	True	False
CEP20	123811	ENSG00000133393	3.0	0.0	0.0	0.0	0.0	21145	False
LGR4	55366	ENSG00000205213	3.0	0.0	0.0	0.0	0.0	104435	True	45.53100000000001	True	False
HMGN1	3150	ENSG00000205581	4.0	0.0	0.0	0.0	2.5880444999999996	5805	False
C4orf46	201725	ENSG00000205208	3.0	3.6966349999999997	0.0	0.0	0.0	2188	False
NUDT7	283927	ENSG00000140876	3.0	5.14139	9.1161625	0.0	0.0	19367	True	26.8908	False	False
SLC4A7	9497	ENSG00000033867	5.0	6.7812025	0.0	0.0	0.0	107362	True	65.9253	True	True
PNLIPRP1	5407	ENSG00000187021	4.0	0.0	0.0	0.0	0.0	17986	True	67.4518	False	True
NMNAT1	64802	ENSG00000173614	3.0	0.0	0.0	0.0	0.0	10627	True	43.3692	True	False
FXR2	9513	ENSG00000129245	4.0	9.9300795	0.0	0.0	2.4935020000000003	22702	True	58.9896	True	False
KAAG1	353219	ENSG00000146049	3.0	8.3016595	0.0	0.0	0.0	254	False
NUDCD2	134492	ENSG00000170584	3.0	8.236873	0.0	0.0	0.0	6083	False
ZNF354C	30832	ENSG00000177932	3.0	0.0	0.0	0.0	7.582822999999999	18028	True	44.4043	False	False
ETFDH	2110	ENSG00000171503	3.0	3.67685	0.0	0.0	0.0	36070	False
CTSO	1519	ENSG00000256043	4.0	6.4274005	0.0	0.0	0.0	27811	True	22.1184	False	False
ZNF879	345462	ENSG00000234284	3.0	0.0	0.0	0.0	7.5410625	8635	True	56.4831	False	True
EPB41L4A	64097	ENSG00000129595	4.0	9.492506	0.0	0.0	0.0	254049	True	29.5918	False	True
ARMS2	387715	ENSG00000254636	4.0	2.799976	0.0	0.0	0.0	2205	False
BPHL	670	ENSG00000137274	3.0	8.1776535	0.0	0.0	6.864109	33834	False
KRTAP27-1	643812	ENSG00000206107	3.0	0.0	0.0	0.0	0.0	623	False
MMD2	221938	ENSG00000136297	4.0	0.0	0.0	0.0	5.0271635	51621	True	61.1111	True	False
ZNF746	155061	ENSG00000181220	3.0	0.0	0.0	0.0	0.0443870000000004	23152	True	35.814	False	True
DCAF4L1	285429	ENSG00000182308	4.0	9.7648205	0.0	2.324287	0.0	1190	True	76.5152	False	False
MND1	84057	ENSG00000121211	3.0	8.9875445	0.0	0.0	0.0	70119	False
CCDC27	148870	ENSG00000162592	5.0	0.0	0.0	0.0	6.3214345000000005	19041	False
CABYR	26256	ENSG00000154040	4.0	0.0	0.0	6.728619500000001	0.0	18401	False
YWHAH	7533	ENSG00000128245	3.0	7.017933	0.0	0.0	0.0	12059	True	86.9919	True	True
TWF1	5756	ENSG00000151239	3.0	7.983477499999999	0.0	3.6619770000000003	0.0	10660	True	62.7451	False	False
LRRC30	339291	ENSG00000206422	4.0	0.0	0.0	1.7706905000000006	2.7684115	905	False
IRX1	79192	ENSG00000170549	3.0	6.638816	0.0	0.0	6.401314	4934	True	39.375	True	True
MAP3K19	80122	ENSG00000176601	3.0	3.812792	3.8023175	0.0	0.0	59797	False
C21orf62	56245	ENSG00000205929	4.0	0.0	0.0	0.0	0.0	659	False
NR2E1	7101	ENSG00000112333	5.0	9.5640835	0.0	0.0	0.0	20697	True	41.2322	True	True
IL17RA	23765	ENSG00000177663	3.0	0.0	0.0	8.421655	0.0	24728	False
NALCN	259232	ENSG00000102452	3.0	3.4843260000000003	0.0	0.0	0.0	343830	False
ZNF454	285676	ENSG00000178187	3.0	0.0	0.0	0.0	7.4661225	23181	True	47.1264	False	False
KLHL2	11275	ENSG00000109466	4.0	0.0	0.0	0.0	0.0	114183	True	75.8794	True	True
TUBB2B	347733	ENSG00000137285	3.0	8.0871645	0.0	0.0	6.77362	2792	True	99.5506	False	True
TNFRSF10C	8794	ENSG00000173535	3.0	9.581632	0.0	0.0	0.0	13909	True	50.1931	False	False
FREM2	341640	ENSG00000150893	3.0	3.927847	0.0	0.0	0.0	193442	True	38.6557	True	False
KRTAP21-2	337978	ENSG00000187026	3.0	0.0	0.0	0.0	0.0	251	False
SHTN1	57698	ENSG00000187164	3.0	0.0	0.0	0.0	0.0	118735	False
TRIM38	10475	ENSG00000112343	4.0	9.9189975	0.0	0.0	0.0	17164	True	42.3656	False	True
SGCG	6445	ENSG00000102683	3.0	7.74633	0.0	5.161744	0.0	120846	True	57.732	True	False
ANKRD13B	124930	ENSG00000198720	3.0	8.3688695	0.0	7.332387000000001	0.0	19960	True	62.6198	True	False
KIF21A	55605	ENSG00000139116	3.0	3.5512585000000003	0.0	8.094196	0.0	148546	True	58.9606	True	True
SHB	6461	ENSG00000107338	3.0	8.943047	0.0	0.6265499999999999	0.0	148824	True	34.9705	True	False
LDHAL6B	92483	ENSG00000171989	4.0	9.855348	0.0	0.0	0.0	1145	True	71.6535	True	True
IRX2	153572	ENSG00000170561	3.0	7.4879005	0.0	0.0	7.2503985	3849	True	42.2505	True	True
KRTAP19-1	337882	ENSG00000184351	3.0	0.0	0.0	0.0	0.0	272	False
SIAH1	6477	ENSG00000196470	4.0	8.019536	0.0	0.0	0.0	3897	True	70.9265	False	False
APOH	350	ENSG00000091583	3.0	9.323542	0.0	0.0	0.0	17246	False
WIPI1	55062	ENSG00000070540	3.0	9.906335	0.0	0.0	0.0	35648	True	53.8117	True	False
PERP	64065	ENSG00000112378	3.0	9.7765825	0.0	0.0	0.0	15298	True	27.4611	False	False
ZNF705D	728957	ENSG00000215343	4.0	0.0	0.0	0.0	0.0	4964	True	99.0	False	True
DEFB130B	100133267	ENSG00000233050	4.0	0.0	0.0	0.0	0.0	7358	True	100.0	False	False
STARD4	134429	ENSG00000164211	4.0	8.704152	0.0	0.0	0.0	7547	True	32.1951	True	False
UTS2B	257313	ENSG00000188958	3.0	8.4877065	0.0	0.0	2.9706605	13773	False
HYAL1	3373	ENSG00000114378	3.0	7.899051500000001	0.0	0.0	0.0	2473	True	40.9195	True	True
SLC29A4	222962	ENSG00000164638	4.0	0.0	0.0	0.0	4.664992	15122	True	20.9434	False	False
CBWD5	220869	ENSG00000147996	3.0	9.575523	0.0	0.0	0.0	57639	True	99.7468	False	True
PCDH15	65217	ENSG00000150275	3.0	0.0	7.45337	0.0	0.0	854782	False
CXCL17	284340	ENSG00000189377	3.0	9.85409	0.0	0.0	0.0	13948	False
CMC1	152100	ENSG00000187118	4.0	7.631469	0.0	0.0	0.0	77835	False
GLYCTK	132158	ENSG00000168237	3.0	9.8856515	1.8757494999999995	0.0	0.0	2783	False
SST	6750	ENSG00000157005	3.0	7.906668	0.0	0.0	0.0	1226	False
LMAN1	3998	ENSG00000074695	5.0	6.121522000000001	0.0	0.0	0.0	28151	True	33.7255	True	False
GNAZ	2781	ENSG00000128266	4.0	4.3444535	0.0	2.5482505	0.0	27735	True	67.0423	False	True
CALCRL	10203	ENSG00000064989	5.0	9.267926	0.0	0.0	0.0	39411	True	55.7484	True	False
CSTL1	128817	ENSG00000125823	3.0	0.0	1.576791	7.05364	0.0	4610	False
NETO1	81832	ENSG00000166342	3.0	0.4154839999999993	0.0	0.0	2.3981455	118263	True	55.9099	True	False
FRK	2444	ENSG00000111816	4.0	2.6117095	0.0	0.0	0.0	117897	True	49.3069	True	True
RLN1	6013	ENSG00000107018	6.0	9.8755105	0.0	0.0	4.6625025	4495	True	82.1622	False	False
CNTN5	53942	ENSG00000149972	3.0	0.0	0.0	0.0	0.0	800005	True	51.0	True	True
WSCD1	23302	ENSG00000179314	4.0	8.4275605	0.0	0.0	3.996021	40002	True	48.1739	True	False
KRTAP26-1	388818	ENSG00000197683	3.0	0.0	0.0	0.0	0.0	632	False
PHLPP1	23239	ENSG00000081913	4.0	9.623912	0.0	0.0	0.0	263747	True	40.7688	True	False
HDHD5	27440	ENSG00000069998	3.0	0.0	0.0	8.3674785	0.0	27223	False
MTCL1	23255	ENSG00000168502	3.0	0.0	0.0	3.3127975000000003	1.2263044999999995	110495	True	35.6873	True	False
GNRH1	2796	ENSG00000147437	4.0	7.2703310000000005	0.0	0.0	0.0	3911	False
IMMP2L	83943	ENSG00000184903	3.0	0.0	9.9825795	0.0	0.0	857845	False
ZMYND10	51364	ENSG00000004838	3.0	7.9408265	0.0	0.0	0.0	4169	False
RERGL	79785	ENSG00000111404	3.0	4.6327275	0.0	0.0	0.0	8949	True	30.7317	False	True
MRPL1	65008	ENSG00000169288	3.0	0.0	0.0	0.0	0.0	89758	False
TNRC18	84629	ENSG00000182095	4.0	0.0	0.0	0.0	4.595694	113140	True	28.9084	False	False
RAB12	201475	ENSG00000206418	3.0	0.0	0.0	3.163094	1.3760080000000006	28534	True	40.5738	False	True
LRRN1	57633	ENSG00000175928	4.0	0.0	0.0	0.0	6.1126000000000005	2150	True	53.6313	True	True
ARL4C	10123	ENSG00000188042	3.0	0.0	0.0	0.0	2.2054660000000004	780	True	66.6667	True	True
ZNF681	148213	ENSG00000196172	3.0	0.0	0.0	9.2521995	0.0	15137	True	67.2868	False	True
FOXK1	221937	ENSG00000164916	3.0	0.0	0.0	0.0	5.2379835	80155	True	47.749	True	False
C6orf62	81688	ENSG00000112308	3.0	8.656295	0.0	0.0	0.0	12531	False
PHLDA1	22822	ENSG00000139289	3.0	0.0	0.0	0.0	0.0	1205	False
GRK3	157	ENSG00000100077	3.0	6.932415499999999	0.0	0.0	0.0	157409	True	84.15700000000002	True	True
RGCC	28984	ENSG00000102760	2.0	3.0721045	0.0	0.0	0.0	12777	False
FARS2	10667	ENSG00000145982	2.0	5.7433125	0.0	0.0	4.429768	402858	False
ARFIP1	27236	ENSG00000164144	2.0	9.4974155	0.0	0.0	0.0	80585	True	53.3512	True	False
C5orf46	389336	ENSG00000178776	2.0	0.0	0.0	0.0	0.0	9508	False
N6AMT1	29104	ENSG00000156239	2.0	0.0	0.0	0.0	0.0	8960	False
OR5L1	219437	ENSG00000279395	2.0	0.0	0.0	9.0647955	0.0	935	True	92.283	False	True
SEC23B	10483	ENSG00000101310	2.0	0.0	6.483569	2.1468619999999996	0.0	49904	True	84.6154	True	False
RTP5	285093	ENSG00000188011	2.0	0.0	0.0	0.0	9.6142935	3517	False
SEMA3F	6405	ENSG00000001617	2.0	7.771203	0.0	0.0	0.0	28492	True	51.0828	True	True
TUBGCP2	10844	ENSG00000130640	2.0	6.310513	0.0	0.0	9.5701095	23175	False
MYCT1	80177	ENSG00000120279	2.0	0.0	0.5812120000000007	0.0	0.0	24350	False
OR1Q1	158131	ENSG00000165202	2.0	0.0	0.0	0.0	0.0	944	True	50.3185	False	True
ITPRIPL2	162073	ENSG00000205730	2.0	0.0	0.0	0.0	0.0	1607	False
ASS1	445	ENSG00000130707	2.0	7.5640715	0.0	0.0	2.13858	48792	False
LRRC27	80313	ENSG00000148814	3.0	7.247483	0.0	0.0	8.6331395	41717	False
FRA10AC1	118924	ENSG00000148690	3.0	5.3176975	0.0	0.0	0.0	30280	False
GMNN	51053	ENSG00000112312	2.0	8.7254155	0.0	0.0	0.0	8552	False
BNIP3L	665	ENSG00000104765	4.0	6.294934	0.0	0.0	0.0	27281	True	53.4247	True	False
DTD1	92675	ENSG00000125821	2.0	0.0	6.3531945	2.2772365	0.0	156179	False
PAXBP1	94104	ENSG00000159086	3.0	0.0	0.0	0.0	0.0	36718	True	27.0447	True	False
DKK2	27123	ENSG00000155011	2.0	0.0	0.0	0.0	0.0	111637	True	38.61	True	False
EIF4A1	1973	ENSG00000161960	2.0	9.9025625	0.0	0.0	2.521019	5644	True	90.3941	True	False
CLMP	79827	ENSG00000166250	2.0	1.0227350000000008	0.0	0.0	0.0	121466	True	29.7587	True	True
RWDD2A	112611	ENSG00000013392	2.0	0.0	0.0	0.0	0.0	1820	True	33.5616	True	False
EPB41L2	2037	ENSG00000079819	2.0	3.03104	0.0	0.0	0.0	98349	True	46.7662	True	True
IGSF9B	22997	ENSG00000080854	3.0	0.0	0.0	0.0	8.7962895	47685	True	32.4287	True	False
KREMEN1	83999	ENSG00000183762	3.0	9.848576	0.0	0.0	0.0	93975	True	32.5203	True	False
ESRRB	2103	ENSG00000119715	2.0	2.3215719999999997	0.0	0.0	0.0	61367	True	67.126	True	True
TBC1D2	55357	ENSG00000095383	2.0	0.0	0.0	0.0	0.0	56160	True	39.3319	True	False
NUMB	8650	ENSG00000133961	2.0	5.47508	0.0	0.0	0.0	79173	True	52.2273	True	False
PLA2G4B	100137049	ENSG00000243708	2.0	7.1294425	0.0	0.0	0.0	8946	True	50.8323	False	True
ANKRD27	84079	ENSG00000105186	2.0	0.32538599999999995	0.0	4.562297	0.0	60870	False
C16orf90	646174	ENSG00000215131	2.0	9.690812	0.0	0.0	6.4553709999999995	1582	False
NUFIP1	26747	ENSG00000083635	2.0	6.573328	0.0	0.0	0.0	48230	False
NXT1	29107	ENSG00000132661	2.0	0.0	1.6651109999999996	6.96532	0.0	422	True	74.2857	False	False
TBC1D32	221322	ENSG00000146350	4.0	0.0	0.0	0.0	0.0	253659	False
PXDC1	221749	ENSG00000168994	2.0	7.5757365	0.0	0.0	6.262192000000001	27912	False
CELF2	10659	ENSG00000048740	2.0	0.0	0.0	0.0	0.0	323665	True	77.7351	True	True
PROSER1	80209	ENSG00000120685	2.0	3.6876094999999998	0.0	0.0	0.0	25877	False
PHYKPL	85007	ENSG00000175309	3.0	0.0	0.0	0.0	6.7339755	20629	True	64.0	True	False
TGFBI	7045	ENSG00000120708	2.0	0.0	0.0	0.0	0.0	34170	True	44.2167	True	False
ATP8A1	10396	ENSG00000124406	3.0	9.212314	0.0	2.8767935	0.0	243957	True	67.9553	True	True
CRTAM	56253	ENSG00000109943	2.0	1.3019689999999997	0.0	0.0	0.0	32852	False
APOL3	80833	ENSG00000128284	2.0	2.817589	0.0	0.0	0.0	19691	True	48.0099	False	True
IRGC	56269	ENSG00000124449	2.0	8.5706935	0.0	0.0	0.0	1391	False
ENKUR	219670	ENSG00000151023	3.0	0.0	0.0	0.0	0.0	31566	False
C16orf95	100506581	ENSG00000260456	2.0	7.4997395000000004	1.3062454999999993	0.0	6.9890015000000005	14185	False
GIMAP7	168537	ENSG00000179144	2.0	0.0	0.0	0.0	1.0788499999999992	902	True	37.3333	False	True
UBASH3B	84959	ENSG00000154127	2.0	1.4239739999999994	0.0	0.0	0.0	153836	True	44.6841	True	False
PDCD10	11235	ENSG00000114209	2.0	0.0	2.5700195	0.0	0.0	35849	False
TCP10L	140290	ENSG00000242220	2.0	0.0	0.0	0.0	0.0	7530	False
S100B	6285	ENSG00000160307	3.0	0.0	0.0	0.0	9.890906	3052	True	58.6957	False	True
MBD3L3	653657	ENSG00000182315	2.0	9.5310475	0.0	0.0	2.9425264999999996	2283	True	99.5192	True	True
GDAP1	54332	ENSG00000104381	2.0	0.0	0.0	0.0	0.0	13905	True	53.0726	True	False
ADARB2	105	ENSG00000185736	2.0	9.391024999999999	0.0	0.0	8.4957625	550211	True	50.4736	True	False
CHRM4	1132	ENSG00000180720	2.0	0.0	0.0	4.7631815	0.0	1439	True	56.9937	True	True
TYRO3	7301	ENSG00000092445	2.0	6.8548225	0.0	0.0	0.0	19018	True	41.0112	True	False
PIGR	5284	ENSG00000162896	2.0	0.0	0.0	0.0	0.0	10213	False
CCDC112	153733	ENSG00000164221	3.0	7.5172989999999995	0.0	0.0	0.0	28667	False
RNF216	54476	ENSG00000011275	2.0	0.0	0.0	0.0	4.2684055	138209	False
UBASH3A	53347	ENSG00000160185	3.0	0.0	0.0	0.0	5.7157835	43249	True	43.8729	True	False
MGAT4C	25834	ENSG00000182050	2.0	0.0	0.0	0.0	0.0	10257	True	28.8703	True	False
HTR1B	3351	ENSG00000135312	2.0	0.0	0.0	0.0	0.0	1172	True	60.2564	True	True
CASP5	838	ENSG00000137757	2.0	0.8525170000000006	0.0	0.0	0.0	27392	True	60.8501	False	False
OR2AG2	338755	ENSG00000188124	2.0	0.0	0.0	0.0	3.2102880000000003	950	True	87.0253	False	True
CLEC9A	283420	ENSG00000197992	2.0	8.288238	0.0	0.0	0.0	12944	True	26.556	False	True
ZNF423	23090	ENSG00000102935	2.0	9.3129875	0.0	0.0	0.0	331410	True	61.7601	True	False
ARSG	22901	ENSG00000141337	2.0	9.8307165	0.0	0.0	0.0	112969	True	35.619	True	True
NAA16	79612	ENSG00000172766	2.0	2.9515735000000003	0.0	0.0	0.0	64073	True	70.0231	True	False
MYL12A	10627	ENSG00000101608	2.0	0.0	0.0	0.0	6.74542	2670	True	94.9153	False	True
CHD9	80205	ENSG00000177200	3.0	7.53261	0.0	0.0	0.0	168805	True	50.397	True	False
RGS7BP	401190	ENSG00000186479	2.0	6.295799000000001	5.1962355	0.0	0.0	102627	False
MYH1	4619	ENSG00000109061	2.0	8.4234555	0.0	0.0	0.0	24226	True	94.8427	True	True
SLC22A3	6581	ENSG00000146477	2.0	6.906786	8.370769	0.0	0.0	102636	True	49.8201	True	True
LYPD3	27076	ENSG00000124466	2.0	8.826487	0.0	0.0	0.0	4220	False
GAS7	8522	ENSG00000007237	2.0	7.9767355	0.0	0.0	0.03887500000000088	281162	False
PWWP2B	170394	ENSG00000171813	3.0	7.194716	0.0	0.0	8.6859065	19847	True	31.0169	True	False
MAPKBP1	23005	ENSG00000137802	2.0	7.0864115000000005	0.0	0.0	0.0	50160	True	38.2431	True	False
MED4	29079	ENSG00000136146	2.0	9.6941165	0.0	0.0	0.0	17939	False
SLC4A2	6522	ENSG00000164889	2.0	0.0	0.0	0.0	1.6276004999999998	14379	True	58.5012	True	True
SNRPN	6638	ENSG00000128739	2.0	0.0	0.0	4.778405	0.0	3990	True	92.9167	False	False
OR2T5	401993	ENSG00000203661	3.0	0.0	7.6476375	0.0	9.4017415	947	True	99.3651	False	True
CMPK1	51727	ENSG00000162368	2.0	6.383026	0.0	0.0	0.0	42799	True	34.6491	False	False
LMO3	55885	ENSG00000048540	2.0	6.1398755000000005	0.0	0.0	0.0	54591	True	66.4671	True	False
CHMP2A	27243	ENSG00000130724	2.0	0.0	0.0	0.0	9.9353135	2563	True	31.0811	False	False
R3HCC1L	27291	ENSG00000166024	2.0	0.7988870000000006	0.0	0.0	0.0	80763	False
FAM3D	131177	ENSG00000198643	2.0	8.5003245	8.180647	0.0	0.0	21284	True	51.3393	True	False
ADGRA3	166647	ENSG00000152990	2.0	0.0	0.0	0.0	0.0	128079	True	43.8304	True	False
HPCAL4	51440	ENSG00000116983	2.0	0.0	0.0	0.0	0.0	2067	True	89.5288	True	True
MYH2	4620	ENSG00000125414	2.0	8.4535265	0.0	0.0	0.0	26640	True	94.745	True	True
OR14I1	401994	ENSG00000189181	2.0	0.0	7.4548635	0.0	9.5945155	935	False
SMPDL3A	10924	ENSG00000172594	3.0	0.0	0.0	0.0	0.0	20061	True	37.5276	True	False
C9orf40	55071	ENSG00000135045	2.0	3.32048	0.0	0.0	0.0	4563	False
C10orf120	399814	ENSG00000183559	3.0	3.0429069999999996	0.0	0.0	0.0	2057	False
GALNTL5	168391	ENSG00000106648	2.0	0.0	0.0	0.0	2.551945	52554	True	53.2731	False	True
PRDM14	63978	ENSG00000147596	2.0	0.0	0.0	0.0	0.0	17783	True	25.2189	False	False
ATP6V0B	533	ENSG00000117410	2.0	3.0042045	0.0	0.0	0.0	2966	False
OPRM1	4988	ENSG00000112038	2.0	0.5503155	2.0142984999999998	0.0	0.0	207239	True	45.2333	True	True
SPP2	6694	ENSG00000072080	2.0	0.0	0.0	0.0	1.7696699999999996	19226	False
SUCLG2	8801	ENSG00000172340	2.0	2.572292	2.8919695	0.0	0.0	293957	True	45.9091	False	False
AJAP1	55966	ENSG00000196581	4.0	0.0	0.0	0.0	5.2249785	119073	False
YIPF7	285525	ENSG00000177752	2.0	7.110189500000001	0.0	4.978918	0.0	29210	True	55.0	True	False
C4BPB	725	ENSG00000123843	2.0	0.0	0.0	0.0	0.0	10397	False
SERP2	387923	ENSG00000151778	2.0	5.993677	0.0	0.0	0.0	23286	True	90.7692	True	False
SCLY	51540	ENSG00000132330	2.0	0.0	0.0	0.0	5.78896	37324	True	31.3466	False	False
GRID2	2895	ENSG00000152208	2.0	0.0	7.7902725	0.0	0.0	1467841	True	56.4052	True	True
CNTN3	5067	ENSG00000113805	2.0	7.600982	0.0	0.0	0.0	256711	True	64.6887	True	True
SF3B2	10992	ENSG00000087365	2.0	0.0	0.0	0.0	0.0	16360	False
CAPZA2	830	ENSG00000198898	2.0	0.0	4.2197075	0.0	0.0	55255	True	85.6643	True	False
CD69	969	ENSG00000110848	2.0	7.9862255	0.0	0.0	0.09025450000000035	7339	True	30.1508	False	True
OR9Q2	219957	ENSG00000186513	2.0	0.0	0.0	6.685771	0.0	944	True	71.6561	False	False
USP16	10600	ENSG00000156256	2.0	0.0	0.0	0.0	0.0	26273	True	37.6671	True	False
GPR39	2863	ENSG00000183840	2.0	1.3493709999999997	1.3388965000000006	0.0	0.0	228563	True	23.3996	False	True
CANX	821	ENSG00000127022	2.0	0.0	0.0	0.0	8.228903	22962	True	58.9527	True	False
DIS3	22894	ENSG00000083520	2.0	0.0	0.0	0.0	0.0	22037	True	35.595	False	False
DYDC2	84332	ENSG00000133665	2.0	4.581087	0.0	0.0	0.0	22168	True	23.5602	False	False
WDFY4	57705	ENSG00000128815	2.0	0.0	6.604198	2.200737	0.0	272842	True	35.9611	True	False
ADAM8	101	ENSG00000151651	2.0	6.33188	0.0	0.0	9.5487425	13661	True	33.8592	True	True
SLC25A2	83884	ENSG00000120329	2.0	0.0	0.0	0.0	0.0	905	True	87.3754	False	False
FARP1	10160	ENSG00000152767	2.0	6.380853999999999	0.0	0.0	0.0	235074	True	52.881	True	False
C11orf53	341032	ENSG00000150750	2.0	7.126818999999999	0.0	0.0	0.0	4620	False
CEBPG	1054	ENSG00000153879	2.0	1.0762719999999995	0.0	3.8114109999999997	0.0	452	False
ZNF304	57343	ENSG00000131845	2.0	0.0	0.0	0.0	8.737141	6184	True	48.3003	False	True
CYB5D2	124936	ENSG00000167740	2.0	7.2223595	0.0	0.0	5.946288	13326	False
MSC	9242	ENSG00000178860	2.0	0.0	0.0	0.0	0.0	1517	True	53.3981	True	False
JPH3	57338	ENSG00000154118	2.0	7.8394935	0.9664915000000001	0.0	7.3287555	93513	True	46.5241	True	False
OR2T1	26696	ENSG00000175143	3.0	0.0	7.730150500000001	0.0	9.3192285	1109	True	60.7046	False	True
ZFPM1	161882	ENSG00000179588	2.0	8.716701	0.08928399999999925	0.0	8.205963	81340	True	29.6223	True	False
ME1	4199	ENSG00000065833	2.0	0.0	0.0	0.0	0.0	219030	True	71.3287	True	False
TPT1	7178	ENSG00000133112	2.0	6.9472345	0.0	0.0	0.0	3683	False
ZNF551	90233	ENSG00000204519	2.0	0.0	0.0	0.0	9.06761	6124	True	52.5373	False	True
H4C7	8369	ENSG00000275663	3.0	9.9098915	0.0	0.0	0.0	296	True	83.6735	False	True
PRSS48	345062	ENSG00000189099	2.0	8.916971	0.0	0.0	0.0	14280	True	36.2805	False	True
HES6	55502	ENSG00000144485	2.0	0.0	0.0	0.0	5.948633	1078	True	26.3393	False	False
UTF1	8433	ENSG00000171794	2.0	6.371001	0.0	0.0	9.5096215	1153	False
ZNF737	100129842	ENSG00000237440	2.0	0.0	0.0	6.056139	0.0	21048	True	79.291	False	True
OR5D18	219438	ENSG00000186119	2.0	0.0	0.0	9.0566295	0.0	941	True	80.5112	False	True
VASH1	22846	ENSG00000071246	2.0	2.0206894999999996	0.0	0.0	0.0	16196	True	50.411	True	False
MAPKAPK2	9261	ENSG00000162889	2.0	0.0	0.0	0.0	0.0	47488	True	64.5	True	True
ETHE1	23474	ENSG00000105755	2.0	8.7729345	0.0	0.0	0.0	20327	True	22.8346	False	False
ANKRD62	342850	ENSG00000181626	2.0	0.0	0.0	6.650078499999999	0.0	33921	True	49.5093	True	True
CCNB2	9133	ENSG00000157456	5.0	9.9477885	0.0	0.0	0.0	19608	True	54.2714	True	False
IL1RAP	3556	ENSG00000196083	2.0	9.1525605	0.0	0.0	2.3058065	92317	True	30.5677	True	False
KRTAP8-1	337879	ENSG00000183640	2.0	0.0	0.0	0.0	0.0	191	False
DNAH2	146754	ENSG00000183914	3.0	9.8964675	0.0	0.0	2.320049	113798	True	33.1602	True	True
ACTRT2	140625	ENSG00000169717	6.0	0.0	0.0	0.0	7.0611835	1133	True	75.3316	False	True
CBLN4	140689	ENSG00000054803	2.0	0.0	0.0	0.0	1.5508989999999994	5614	True	73.1343	True	True
SPATA19	219938	ENSG00000166118	3.0	0.0	0.0	0.0	8.7071205	3407	False
GIMAP8	155038	ENSG00000171115	2.0	0.0	0.0	0.0	1.0306634999999993	11081	False
TADA2B	93624	ENSG00000173011	2.0	0.0	0.0	0.0	2.948957	11474	True	28.8095	False	False
DYNLT5	200132	ENSG00000152760	3.0	8.0943565	4.9317385	0.0	0.0	22795	True	24.0223	True	False
DEPDC5	9681	ENSG00000100150	2.0	7.137987	0.0	0.0	0.0	151575	False
ZNF221	7638	ENSG00000159905	2.0	8.3249065	0.0	0.0	0.0	4629	True	76.8233	False	True
IL10RB	3588	ENSG00000243646	2.0	0.0	0.0	0.0	0.0	29891	True	22.7692	False	False
D2HGDH	728294	ENSG00000180902	2.0	0.0	0.0	0.0	9.491638	32744	False
TRPA1	8989	ENSG00000104321	2.0	0.0	0.0	0.0	0.0	52503	False
FAM114A2	10827	ENSG00000055147	2.0	2.2726369999999996	0.0	0.0	0.0	41977	True	42.9703	True	False
PSG3	5671	ENSG00000221826	2.0	9.557765	0.0	0.0	0.0	16402	True	89.0187	False	True
TAOK1	57551	ENSG00000160551	2.0	8.262553	0.0	7.4387035	0.0	91473	True	65.5345	True	False
CARD16	114769	ENSG00000204397	2.0	0.8864254999999996	0.0	0.0	0.0	3897	True	40.1015	False	False
CCDC172	374355	ENSG00000182645	3.0	0.0	0.0	0.0	0.0	54346	False
C6orf201	404220	ENSG00000185689	2.0	7.2043995	0.0	0.0	5.890855	42540	False
ZNF223	7766	ENSG00000178386	2.0	8.22872	0.0	0.0	0.0	12100	True	78.2158	False	True
CLUAP1	23059	ENSG00000103351	2.0	9.7148515	0.0	0.0	6.431331500000001	35203	False
MPPE1	65258	ENSG00000154889	2.0	0.0	0.0	6.4299545	0.0	12819	False
DNMT3L	29947	ENSG00000142182	2.0	0.0	0.0	0.0	7.543815	14862	False
BRD1	23774	ENSG00000100425	3.0	0.0	0.0	0.0	8.888356	50084	True	53.9109	True	False
CAMK4	814	ENSG00000152495	2.0	8.5549675	0.0	0.0	0.0	259982	True	34.0381	False	True
CDH15	1013	ENSG00000129910	3.0	9.4058855	0.0	0.0	8.8951475	23323	True	41.6462	True	True
ZSCAN4	201516	ENSG00000180532	2.0	0.0	0.0	0.0	9.0599095	2759	False
TJP1	7082	ENSG00000104067	2.0	0.0	0.0	0.0	0.0	120432	True	31.9005	True	False
SLC7A9	11136	ENSG00000021488	2.0	0.5463830000000005	0.0	4.3413	0.0	37914	True	43.3265	False	True
CCNG2	901	ENSG00000138764	2.0	0.0	0.0	0.0	0.0	7391	True	44.7674	True	False
TGFBR1	7046	ENSG00000106799	3.0	0.0	0.0	0.0	0.0	44099	True	69.0335	True	True
OR52N5	390075	ENSG00000181009	2.0	0.0	0.0	0.0	4.200624	974	True	70.679	False	False
TBX2	6909	ENSG00000121068	2.0	5.9412865	0.0	0.0	0.0	8329	True	59.2697	True	True
PCCA	5095	ENSG00000175198	2.0	4.4019905	0.0	0.0	0.0	441045	True	37.6374	False	False
METTL9	51108	ENSG00000197006	2.0	0.0	0.0	0.0	0.0	55698	False
ANKRD12	23253	ENSG00000101745	3.0	0.0	0.0	3.7708785000000002	0.7682234999999995	98693	True	38.5063	True	False
STT3B	201595	ENSG00000163527	4.0	9.06471	0.0	0.0	0.0	103065	True	49.1525	False	False
TPP2	7174	ENSG00000134900	2.0	2.0738605000000003	0.0	0.0	0.0	81277	False
CD93	22918	ENSG00000125810	2.0	0.0	1.9342930000000003	6.6961379999999995	0.0	2242	True	25.6135	False	False
SPINK6	404203	ENSG00000178172	2.0	0.0	0.0	0.0	0.0	11853	False
ZNF98	148198	ENSG00000197360	2.0	0.0	0.0	7.907889	0.0	30708	True	90.9091	False	True
REPIN1	29803	ENSG00000214022	2.0	0.0	0.0	0.0	0.9297535000000003	3233	True	25.3205	False	False
PGM5	5239	ENSG00000154330	2.0	9.8274175	0.0	0.0	0.0	172528	True	67.1958	True	False
CEP43	11116	ENSG00000213066	2.0	6.4808005	5.0168175	0.0	6.3181155	40565	False
GABARAPL1	23710	ENSG00000139112	2.0	8.446569	0.0	0.0	0.0	8722	True	86.3248	True	True
HDGFL1	154150	ENSG00000112273	3.0	6.513847	0.0	0.0	0.0	755	True	45.4183	False	False
ZNF775	285971	ENSG00000196456	2.0	0.0	0.0	0.0	0.9517070000000007	9624	True	29.4227	False	False
WNT7B	7477	ENSG00000188064	2.0	0.0	0.0	0.0	5.041118	53898	True	77.937	True	True
ZNF787	126208	ENSG00000142409	2.0	0.0	0.0	0.0	7.4780035	15197	False
MALL	7851	ENSG00000144063	2.0	8.956755	0.0	0.0	0.0	30097	True	38.5621	False	False
NAA60	79903	ENSG00000122390	2.0	9.6767235	0.0	0.0	6.4694595	8627	False
HEMGN	55363	ENSG00000136929	2.0	0.0	0.0	0.0	0.0	10752	False
AS3MT	57412	ENSG00000214435	2.0	0.0	0.0	0.0	0.0	31107	False
JMJD7	100137047	ENSG00000243789	2.0	7.118696	0.0	0.0	0.0	9031	False
CCDC85A	114800	ENSG00000055813	2.0	0.0	0.0	0.0	0.0	199730	True	32.7306	True	False
LRRC37A	9884	ENSG00000176681	3.0	0.0	0.0	0.0	0.0	42589	True	99.4118	False	False
C6orf118	168090	ENSG00000112539	4.0	8.2056735	6.7416905	0.0	4.5932425	29529	False
PRDM9	56979	ENSG00000164256	2.0	0.0	0.0	0.0	0.0	18739	True	38.1432	False	False
ADGRA1	84435	ENSG00000197177	2.0	6.492656	0.0	0.0	9.3879665	40601	False
DYRK3	8444	ENSG00000143479	2.0	0.0	0.0	0.0	0.0	13261	True	59.5238	True	True
AKAP7	9465	ENSG00000118507	2.0	3.3324745	0.0	0.0	0.0	145962	False
ZNF428	126299	ENSG00000131116	2.0	8.6789875	0.0	0.0	0.0	6687	False
DCDC2	51473	ENSG00000146038	2.0	8.2101325	0.0	0.0	0.0	183020	True	27.3109	False	False
XRN2	22803	ENSG00000088930	2.0	0.0	3.6729944999999997	4.9574365	0.0	85939	False
ANP32B	10541	ENSG00000136938	2.0	0.0	0.0	0.0	0.0	31875	True	70.9163	True	False
ZDHHC13	54503	ENSG00000177054	2.0	0.0	0.0	0.0	0.0	58710	True	47.7492	True	False
GALP	85569	ENSG00000197487	2.0	0.0	0.0	0.0	7.5635745	8161	False
ING5	84289	ENSG00000168395	2.0	0.0	0.0	0.0	9.4535895	22965	True	46.063	True	False
SPINK9	643394	ENSG00000204909	2.0	0.0	0.0	0.0	0.0	4098	False
ZNF365	22891	ENSG00000138311	2.0	0.0	0.0	0.0	0.0	294108	False
CLSTN1	22883	ENSG00000171603	3.0	0.0	0.0	0.0	0.16282250000000076	93225	True	52.8033	True	False
FHIP2A	57700	ENSG00000151553	2.0	0.0	0.0	0.0	0.0	77435	True	50.3268	True	False
SVIP	258010	ENSG00000198168	2.0	0.0	0.0	0.0	0.0	6629	False
CSF2	1437	ENSG00000164400	2.0	0.0	0.0	0.0	0.0	2028	False
PACRGL	133015	ENSG00000163138	2.0	0.0	0.0	0.0	0.0	22859	True	24.5968	False	False
LACC1	144811	ENSG00000179630	2.0	5.4936375	0.0	0.0	0.0	9287	False
N4BP1	9683	ENSG00000102921	3.0	8.2324455	0.0	0.0	0.0	67068	True	26.0045	False	False
ZNF720	124411	ENSG00000197302	2.0	0.0	0.0	6.4119235	0.0	45943	True	39.6825	False	False
CRB2	286204	ENSG00000148204	2.0	0.3409999999999993	0.0	0.0	0.0	20801	True	33.93	True	False
TRPM6	140803	ENSG00000119121	2.0	3.464575	0.0	0.0	0.0	163243	True	51.731	True	False
ZNF141	7700	ENSG00000131127	2.0	0.0	0.0	0.0	9.650289	35878	True	77.6371	True	True
TCIM	56892	ENSG00000176907	2.0	0.0	0.0	6.172324	0.0	320	False
C12orf50	160419	ENSG00000165805	2.0	0.0	0.0	0.0	0.0	46631	False
C1orf174	339448	ENSG00000198912	4.0	0.0	0.0	0.0	6.188364	10226	False
MAPK8	5599	ENSG00000107643	2.0	0.0	6.176387	2.6285480000000003	0.0	33368	True	89.4614	True	True
ZSCAN32	54925	ENSG00000140987	2.0	9.5863865	0.0	0.0	6.5597965	14705	True	44.7633	False	False
URB1	9875	ENSG00000142207	2.0	0.0	0.0	0.0	0.0	77990	False
ZNF283	284349	ENSG00000167637	2.0	8.448875	0.0	0.0	0.0	15136	True	43.5935	False	True
KLHL23	151230	ENSG00000213160	2.0	0.0	0.0	0.0	0.0	14717	True	29.5699	False	True
BIRC8	112401	ENSG00000163098	2.0	0.0	0.0	0.0	4.664288	710	True	80.0847	False	False
OLIG1	116448	ENSG00000184221	2.0	0.0	0.0	0.0	0.0	815	True	33.5793	False	False
KRTAP22-2	100288287	ENSG00000206106	2.0	0.0	0.0	0.0	0.0	137	False
DBX2	440097	ENSG00000185610	2.0	9.216149	0.0	2.4293055	0.0	34641	True	34.5133	True	False
CHMP1B	57132	ENSG00000255112	2.0	0.0	0.0	6.3909115	0.0	599	True	54.2714	False	False
TMEM163	81615	ENSG00000152128	2.0	3.4058694999999997	3.3953949999999997	0.0	0.0	262218	False
ATRNL1	26033	ENSG00000107518	3.0	0.0	0.0	0.0	0.0	850780	True	60.4061	True	False
SMG9	56006	ENSG00000105771	2.0	8.5487795	0.0	0.0	0.0	19145	False
ACTR3B	57180	ENSG00000133627	2.0	0.0	0.0	0.0	3.365639	94670	True	89.7129	True	False
PHC1	1911	ENSG00000111752	2.0	7.1576435	0.0	0.0	0.9188364999999994	21781	True	32.2709	True	False
POLR3F	10621	ENSG00000132664	2.0	0.0	6.5438244999999995	2.0866065000000003	0.0	16051	False
SLC10A2	6555	ENSG00000125255	2.0	1.6553470000000008	0.0	0.0	0.0	20116	True	45.1149	True	False
LGALSL	29094	ENSG00000119862	2.0	0.0	0.0	0.0	0.0	3882	True	20.3488	False	False
RNF17	56163	ENSG00000132972	2.0	6.1887045	0.0	3.6041185000000002	0.0	115081	False
SLC5A11	115584	ENSG00000158865	2.0	0.0	0.0	0.0	0.0	52889	True	51.2593	True	True
ZNF676	163223	ENSG00000196109	2.0	0.0	0.0	7.6893104999999995	0.0	16683	True	73.8095	True	True
PDE12	201626	ENSG00000174840	2.0	7.4135955	7.093918	0.0	0.0	3624	False
KIAA1217	56243	ENSG00000120549	2.0	0.0	0.0	0.0	0.0	337130	True	21.5131	True	False
CD68	968	ENSG00000129226	3.0	9.907493	0.0	0.0	2.5160885000000004	1833	True	27.4011	False	False
C9orf50	375759	ENSG00000179058	2.0	6.5907990000000005	0.0	0.0	1.1653075000000008	8227	False
ILKAP	80895	ENSG00000132323	2.0	0.0	0.0	0.0	5.8963115	33017	True	29.3367	False	False
C1QTNF9	338872	ENSG00000240654	2.0	6.691563	0.0	4.106977	0.0	5764	True	97.5976	False	True
PDE6C	5146	ENSG00000095464	4.0	5.3635915	0.0	0.0	0.0	52692	True	64.1026	True	True
OR1B1	347169	ENSG00000280094	2.0	0.0	0.0	0.0	0.0	956	False
TRPS1	7227	ENSG00000104447	2.0	0.0	0.0	0.0	0.0	253859	False
ZNF557	79230	ENSG00000130544	2.0	9.5091015	0.0	0.0	2.9205805	8669	True	56.9767	False	True
OR1S2	219958	ENSG00000197887	2.0	0.0	0.0	6.6730415	0.0	977	True	91.0769	False	True
PGD	5226	ENSG00000142657	2.0	0.0	0.0	0.0	0.0	20631	False
AP3S1	1176	ENSG00000177879	2.0	6.9217445	0.0	0.0	0.0	71452	True	83.4197	True	False
SP140L	93349	ENSG00000185404	2.0	0.0	0.0	0.0	0.0	75626	True	75.0	False	False
XRCC1	7515	ENSG00000073050	2.0	8.730523	0.0	0.0	0.0	32066	False
ZFYVE21	79038	ENSG00000100711	2.0	9.163563	0.0	0.0	6.841226	17176	False
PLA2G4E	123745	ENSG00000188089	2.0	7.303284	0.0	0.0	0.0	66949	True	41.9355	False	True
ATXN7L2	127002	ENSG00000162650	2.0	0.0	0.0	0.0	0.0	8646	True	31.3019	True	False
OSTN	344901	ENSG00000188729	2.0	8.531682	0.0	0.0	2.926685	37588	False
LRRFIP2	9209	ENSG00000093167	2.0	9.9206835	0.0	0.0	0.0	95132	True	22.8849	True	False
SPINK13	153218	ENSG00000214510	2.0	0.0	0.0	0.0	0.0	15975	False
SLC18A2	6571	ENSG00000165646	2.0	0.0	0.0	0.0	0.0	35572	True	63.8132	True	False
TTC28	23331	ENSG00000100154	2.0	9.619663	0.0	0.0	0.0	697502	False
GPR153	387509	ENSG00000158292	2.0	0.0	0.0	0.0	3.6878195	5567	True	41.0509	False	False
SLC38A2	54407	ENSG00000134294	2.0	9.4512555	0.0	1.0967099999999999	0.0	10182	True	62.4506	True	True
DMAC2L	27109	ENSG00000125375	2.0	0.0	0.0	0.0	0.0	12702	False
BSX	390259	ENSG00000188909	2.0	1.177282	0.0	0.0	0.0	4022	True	32.618	False	True
CYB5A	1528	ENSG00000166347	3.0	0.0	0.0	0.0	3.8627155	38291	True	47.0149	True	False
ZC3H13	23091	ENSG00000123200	2.0	7.612671499999999	0.0	0.0	0.0	81685	False
IL17C	27189	ENSG00000124391	2.0	8.861749	0.0	0.0	8.351011	1430	True	21.3198	False	False
RIOK3	8780	ENSG00000101782	3.0	0.0	0.0	7.4135755	0.0	27839	True	30.2505	False	False
UBE2U	148581	ENSG00000177414	3.0	9.363679	2.389774	0.0	0.0	40082	True	21.6814	False	False
ARHGEF16	27237	ENSG00000130762	4.0	0.0	0.0	0.0	6.611601	17502	True	44.5698	True	True
SNX19	399979	ENSG00000120451	3.0	0.0	0.0	0.0	5.7605585	37517	False
GLCCI1	113263	ENSG00000106415	2.0	0.0	0.0	0.0	1.9324259999999995	117186	True	43.1444	True	False
STATH	6779	ENSG00000126549	2.0	0.0	0.0	0.0	0.0	2511	False
CCDC66	285331	ENSG00000180376	2.0	6.4931350000000005	6.1734575	0.0	0.0	64375	False
BNIP3	664	ENSG00000176171	3.0	7.626701499999999	0.0	0.0	8.253921	13282	True	45.1737	True	False
DGKH	160851	ENSG00000102780	2.0	3.746989	0.0	0.0	0.0	180414	True	64.7541	True	False
SLC25A46	91137	ENSG00000164209	2.0	7.950946	0.0	0.0	0.0	22661	False
SPINK5	11005	ENSG00000133710	2.0	0.0	0.0	0.0	0.0	72946	False
GPR18	2841	ENSG00000125245	2.0	5.4562595	0.0	0.0	0.0	995	True	23.8671	False	False
ZNF75A	7627	ENSG00000162086	2.0	9.5116545	0.0	0.0	6.6345285	4793	True	66.2162	False	False
TCF15	6939	ENSG00000125878	2.0	0.0	0.0	0.0	9.411943	5646	True	54.2714	False	True
UBE2F	140739	ENSG00000184182	2.0	0.0	0.0	0.0	5.71348	74250	True	33.5135	False	False
CSN2	1447	ENSG00000135222	2.0	0.0	0.0	0.0	0.0	4645	False
DPEP1	1800	ENSG00000015413	3.0	9.8567085	0.0	0.0	9.3459705	7811	True	46.7153	True	False
ANKMY2	57037	ENSG00000106524	2.0	0.0	0.0	0.0	0.0	44812	False
TTC38	55020	ENSG00000075234	3.0	0.0	0.0	0.0	5.371792	24844	False
KLC1	3831	ENSG00000126214	2.0	9.210109	0.0	0.0	6.79468	46638	True	67.4757	True	False
MBD3L5	284428	ENSG00000237247	2.0	9.556758	0.0	0.0	2.9682370000000002	2282	True	99.0385	True	True
FAM184A	79632	ENSG00000111879	3.0	0.0	0.0	0.0	0.0	118196	True	25.4386	False	False
ENOX1	55068	ENSG00000120658	2.0	4.92146	0.0	0.0	0.0	198924	True	62.675	True	False
YOD1	55432	ENSG00000180667	2.0	0.0	0.0	0.0	0.0	3215	False
SLC17A4	10050	ENSG00000146039	3.0	9.714468	0.0	0.0	0.0	17225	True	56.5392	True	True
GTDC1	79712	ENSG00000121964	3.0	7.104043	7.1145175	0.0	0.0	261729	False
GPC6	10082	ENSG00000183098	2.0	9.1037025	0.0	0.0	0.0	1175761	True	63.7838	True	True
DHRS12	79758	ENSG00000102796	2.0	6.605843999999999	0.0	0.0	0.0	35922	True	31.2303	False	True
ELF1	1997	ENSG00000120690	2.0	2.5657474999999996	0.0	0.0	0.0	48629	True	39.0953	True	False
CELA1	1990	ENSG00000139610	2.0	9.3646805	0.0	0.0	0.0	18061	True	55.81399999999999	True	True
DNAI4	79819	ENSG00000152763	3.0	7.9909324999999995	5.0351625	0.0	0.0	110701	True	22.0519	True	False
OR2D3	120775	ENSG00000178358	2.0	0.0	0.0	0.0	3.057272	992	True	59.0909	False	False
C10orf53	282966	ENSG00000178645	2.0	0.0	7.4522025	1.3527325000000001	0.0	28919	False
MTG1	92170	ENSG00000148824	2.0	6.1946735	0.0	0.0	9.685949	25944	False
GIMAP5	55340	ENSG00000196329	2.0	0.0	0.0	0.0	1.3003979999999995	2178	True	40.0651	False	True
LRRK2	120892	ENSG00000188906	2.0	4.47901	0.0	7.1664445	0.0	142633	False
TTC14	151613	ENSG00000163728	2.0	0.8433919999999997	4.525811	0.0	0.0	8280	False
SLC24A3	57419	ENSG00000185052	2.0	0.0	5.5523655	3.0780655	0.0	508297	True	58.2298	True	True
PAOX	196743	ENSG00000148832	2.0	6.216438999999999	0.0	0.0	9.6641835	12221	True	41.8787	True	False
LRRC14B	389257	ENSG00000185028	4.0	9.956058	0.0	0.0	9.80644	3814	True	26.6537	False	True
OR2AG1	144125	ENSG00000279486	2.0	0.0	0.0	0.0	3.193257	950	True	87.0253	False	True
CARD18	59082	ENSG00000255501	2.0	0.9823465000000002	0.0	0.0	0.0	913	True	55.5556	False	False
OR1E1	8387	ENSG00000180016	2.0	7.9748405	0.0	0.0	6.698769	944	True	94.9045	False	True
KCNN4	3783	ENSG00000104783	2.0	8.515746	0.0	0.0	0.0	13318	True	44.4965	True	False
ESRRG	2104	ENSG00000196482	2.0	0.0	0.0	0.0	0.0	216360	True	72.5532	True	True
GBX1	2636	ENSG00000164900	2.0	0.0	0.0	0.0	1.7164915	18959	True	49.0358	True	False
TNFRSF10D	8793	ENSG00000173530	2.0	9.540806	0.0	0.0	0.0	26065	True	50.7772	False	False
KRTAP20-2	337976	ENSG00000184032	2.0	0.0	0.0	0.0	0.0	197	False
KRTAP22-1	337979	ENSG00000186924	2.0	0.0	0.0	0.0	0.0	146	False
CSN1S1	1446	ENSG00000126545	2.0	0.0	0.0	0.0	0.0	13640	False
NKX2-4	644524	ENSG00000125816	2.0	0.0	3.6227080000000003	5.007723	0.0	1488	True	58.7571	True	True
TMEM37	140738	ENSG00000171227	2.0	1.7093174999999992	0.0	0.0	0.0	5536	False
DNAJC19	131118	ENSG00000205981	2.0	1.2241110000000006	4.145092	0.0	0.0	4962	True	55.1724	True	False
CFAP61	26074	ENSG00000089101	2.0	0.0	4.810825	3.8196060000000003	0.0	303756	False
CEP104	9731	ENSG00000116198	4.0	0.0	0.0	0.0	6.2495325	37005	False
ZRANB1	54764	ENSG00000019995	2.0	5.2369415	0.0	0.0	1.1175639999999998	42498	False
EPC2	26122	ENSG00000135999	2.0	2.46626	2.4767345	0.0	0.0	141359	True	55.886	True	False
ARHGAP28	79822	ENSG00000088756	3.0	0.0	0.0	1.4138514999999998	3.1252505	74805	True	37.8947	True	False
FOXK2	3607	ENSG00000141568	5.0	9.729396	0.0	0.0	9.323359	81610	True	53.0303	True	False
KCTD4	386618	ENSG00000180332	2.0	6.8021845	0.0	0.0	0.0	779	True	27.7992	True	True
MAML1	9794	ENSG00000161021	2.0	0.0	0.0	0.0	8.265735	41764	True	34.1535	True	False
DBI	1622	ENSG00000155368	2.0	1.7743044999999995	0.0	0.0	0.0	5266	True	35.1351	True	False
EPSTI1	94240	ENSG00000133106	3.0	4.5482155	0.0	0.0	0.0	103915	False
MAN2A1	4124	ENSG00000112893	4.0	6.979203500000001	0.0	0.0	0.0	176580	True	54.3706	True	False
CTU2	348180	ENSG00000174177	2.0	8.933283	0.0	0.0	8.422545	8720	False
KCNJ11	3767	ENSG00000187486	2.0	0.0	0.0	0.0	0.0	1172	True	70.2564	True	True
LYPD5	284348	ENSG00000159871	2.0	8.4899625	0.0	0.0	0.0	4789	False
KLHL30	377007	ENSG00000168427	2.0	0.0	0.0	0.0	5.855177	10310	True	37.3702	False	True
FRAS1	80144	ENSG00000138759	2.0	0.0	0.0	0.0	0.0	483114	True	24.1525	False	False
TRIM69	140691	ENSG00000185880	3.0	9.961706	0.0	0.0	0.0	31067	True	28.8	False	True
CD177	57126	ENSG00000204936	2.0	8.9319305	0.0	0.0	0.0	8605	False
CTXN3	613212	ENSG00000205279	2.0	0.0	0.0	0.0	0.0	245	True	53.0864	False	False
ZBTB45	84878	ENSG00000119574	2.0	0.0	0.0	0.0	9.8982465	3619	True	43.2485	False	False
OTX1	5013	ENSG00000115507	2.0	0.0	0.0	0.0	0.0	3325	True	57.3446	True	False
KLRB1	3820	ENSG00000111796	2.0	7.8306315	0.0	0.0	0.24584849999999925	12565	True	25.7778	False	False
TLL1	7092	ENSG00000038295	3.0	0.0	0.0	0.0	0.0	226971	True	72.3593	True	False
BOD1L1	259282	ENSG00000038219	2.0	0.0	0.0	0.0	0.0	57576	False
KCNJ15	3772	ENSG00000157551	3.0	0.0	0.0	0.0	1.5418515	1127	True	60.5333	True	True
CTNNBIP1	56998	ENSG00000178585	3.0	0.0	0.0	0.0	0.07855200000000018	21346	False
MGAT4B	11282	ENSG00000161013	2.0	0.0	0.0	0.0	8.314053	8538	True	57.01600000000001	True	False
HINT1	3094	ENSG00000169567	2.0	0.0	0.0	0.0	0.0	5758	True	57.9365	True	False
OPN3	23596	ENSG00000054277	2.0	0.0	5.480642	0.0	2.5300209999999996	45826	True	24.8756	True	True
PTPRE	5791	ENSG00000132334	2.0	8.4447875	0.0	0.0	4.32541	42024	True	67.0	True	False
ATP8B1	5205	ENSG00000081923	3.0	5.104711	0.0	0.0	0.0	83319	True	51.6387	True	True
CCDC122	160857	ENSG00000151773	2.0	5.461336	0.0	0.0	0.0	32096	False
TRANK1	9881	ENSG00000168016	2.0	9.8644415	0.0	0.0	0.0	116534	False
NREP	9315	ENSG00000134986	2.0	9.0543215	0.0	0.0	0.0	245818	False
PTPN4	5775	ENSG00000088179	2.0	1.2505275000000005	0.0	0.0	0.0	167216	True	51.9438	True	False
DFFB	1677	ENSG00000169598	4.0	0.0	0.0	0.0	6.2127645000000005	26137	False
PLEKHA5	54477	ENSG00000052126	2.0	3.4685995	0.0	0.0	0.0	239987	True	29.5632	True	False
IRX4	50805	ENSG00000113430	2.0	8.357081	0.0	0.0	8.119579	4678	True	34.1284	True	True
AKR1C1	1645	ENSG00000187134	2.0	5.882478	0.0	0.0	4.9872155	14297	True	97.8328	True	True
OR2T35	403244	ENSG00000177151	3.0	0.0	7.497927499999999	0.0	9.5514515	971	True	99.6904	False	True
IRGQ	126298	ENSG00000167378	2.0	8.696266	0.0	0.0	0.0	3312	False
PRR14L	253143	ENSG00000183530	2.0	7.256503	0.0	0.0	0.0	53333	False
ADAMTS18	170692	ENSG00000140873	2.0	5.514331	8.7432215	0.0	0.0	150739	True	55.6921	True	True
OR5D14	219436	ENSG00000186113	2.0	0.0	0.0	9.080702	0.0	944	True	70.0637	False	True
PRPF4B	8899	ENSG00000112739	2.0	7.2722905	0.0	0.0	5.958746	39190	False
FXR1	8087	ENSG00000114416	2.0	1.1814789999999995	4.187724	0.0	0.0	63606	True	63.9291	True	False
SEPTIN2	4735	ENSG00000168385	2.0	0.0	0.0	0.0	9.0772445	25941	True	54.798	False	True
ANXA11	311	ENSG00000122359	2.0	4.772597	0.0	0.0	0.0	17008	True	48.3168	True	True
ZNF407	55628	ENSG00000215421	2.0	0.0	0.0	0.0	4.482451	433448	False
MBD3L4	653656	ENSG00000205718	2.0	9.5495085	0.0	0.0	2.9609875	2283	True	99.5192	True	True
JAKMIP3	282973	ENSG00000188385	2.0	7.4659455	0.0	0.0	8.414677	62224	True	62.3223	True	False
ARL17B	100506084	ENSG00000228696	3.0	0.0	0.0	0.0	0.0	58850	True	100.0	False	False
MVD	4597	ENSG00000167508	2.0	8.8801945	0.0	0.0	8.3694565	10555	False
OR5H14	403273	ENSG00000236032	2.0	1.4740795000000002	0.0	5.636159	0.0	932	True	87.4194	False	True
NCOA7	135112	ENSG00000111912	3.0	0.0	0.0	0.0	0.0	113416	True	36.518	True	False
SLC17A3	10786	ENSG00000124564	3.0	9.800777	0.0	0.0	0.0	23005	True	53.2129	True	True
NARS1	4677	ENSG00000134440	3.0	5.183174	0.0	0.0	0.0	20065	False
ESPNL	339768	ENSG00000144488	2.0	0.0	0.0	0.0	5.825343	31312	True	27.2637	True	False
DDI1	414301	ENSG00000170967	2.0	0.0	0.0	0.0	0.0	1190	True	71.2121	False	False
SUCLA2	8803	ENSG00000136143	2.0	9.5803275	0.0	0.0	0.0	57899	True	43.6285	False	False
GPR183	1880	ENSG00000169508	2.0	5.4160315	0.0	0.0	0.0	1085	True	27.4238	False	True
ST7	7982	ENSG00000004866	2.0	0.0	4.018248	0.0	0.0	276316	True	69.5726	True	False
STAT1	6772	ENSG00000115415	2.0	5.6434635	0.0	0.0	0.0	39300	True	52.9333	True	True
CMTM8	152189	ENSG00000170293	2.0	8.3447715	0.0	0.0	0.0	130994	True	35.8382	True	False
NEFM	4741	ENSG00000104722	3.0	7.7755085	0.0	0.0	0.0	4812	True	37.4454	True	True
SYNJ1	8867	ENSG00000159082	3.0	0.0	0.0	0.0	0.0	97046	True	39.8263	True	False
FEZF2	55079	ENSG00000153266	2.0	7.773173	8.0928505	0.0	0.0	2785	True	55.3377	True	False
SPINK14	408187	ENSG00000196800	2.0	0.0	0.0	0.0	0.0	5665	True	37.1134	False	False
OXER1	165140	ENSG00000162881	2.0	9.5382275	0.0	0.0	0.0	1271	True	28.3688	False	True
ECHS1	1892	ENSG00000127884	2.0	6.233766	0.0	0.0	9.6468565	10465	True	31.0345	False	True
C16orf78	123970	ENSG00000166152	2.0	9.0426165	0.0	0.0	0.0	25338	False
CYBA	1535	ENSG00000051523	2.0	8.869575	0.0	0.0	8.358837	7660	False
ZNF215	7762	ENSG00000149054	2.0	0.0	0.0	0.0	3.0343679999999997	24258	True	38.1045	False	False
OR1N2	138882	ENSG00000171501	2.0	0.0	0.0	0.0	0.0	992	True	55.1515	False	True
RASSF5	83593	ENSG00000266094	2.0	0.0	0.0	0.0	0.0	79374	True	35.4067	True	False
BANP	54971	ENSG00000172530	2.0	8.2154785	0.5905065	0.0	7.7047405	101545	False
ZNF511	118472	ENSG00000198546	2.0	6.2909615	0.0	0.0	9.589661	3922	False
ABCB8	11194	ENSG00000197150	2.0	0.0	0.0	0.0	1.5953309999999998	16882	True	34.966	False	True
KLRD1	3824	ENSG00000134539	2.0	8.5405135	0.0	0.0	0.0	6715	True	30.1676	False	False
EBF3	253738	ENSG00000108001	3.0	9.716258	0.0	0.0	6.1643645	125839	True	89.4737	True	False
DTYMK	1841	ENSG00000168393	2.0	0.0	0.0	0.0	9.421496	10656	False
RWDD2B	10069	ENSG00000156253	2.0	0.0	0.0	0.0	0.0	12860	True	30.721	True	False
LCP1	3936	ENSG00000136167	2.0	7.7516335000000005	0.0	0.0	0.0	32071	True	79.9043	True	False
POTEB2	100287399	ENSG00000230031	2.0	0.0	0.0	8.943836	0.0	30890	True	100.0	False	True
CEP89	84902	ENSG00000121289	2.0	0.6223240000000008	0.0	4.265359	0.0	92712	False
MEGF6	1953	ENSG00000162591	4.0	0.0	0.0	0.0	6.532539	120740	True	23.9455	False	False
RBM5	10181	ENSG00000003756	2.0	7.7017795	0.0	0.0	0.0	28021	True	55.8282	True	False
SPATA13	221178	ENSG00000182957	2.0	6.7475974999999995	0.0	4.1630115	0.0	79843	True	29.3657	True	False
A2M	2	ENSG00000175899	2.0	7.320911000000001	0.0	0.0	0.7555689999999995	48026	True	72.5237	False	True
EFCAB9	285588	ENSG00000214360	2.0	0.0	0.0	0.0	0.710502	9172	False
CEP85L	387119	ENSG00000111860	3.0	0.053979	0.0	0.0	0.0	187376	True	31.9307	True	False
KRTAP20-1	337975	ENSG00000244624	2.0	0.0	0.0	0.0	0.0	170	False
AKTIP	64400	ENSG00000166971	3.0	7.2767669999999995	0.0	0.0	0.0	7847	False
OR2T34	127068	ENSG00000183310	3.0	0.0	7.5624210000000005	0.0	9.486958	956	True	98.1132	False	True
MDK	4192	ENSG00000110492	2.0	0.0	0.0	4.76012	0.0	1436	True	48.2517	False	False
OLR1	4973	ENSG00000173391	2.0	8.395056499999999	0.0	0.0	0.0	12197	True	28.5714	False	True
MEF2C	4208	ENSG00000081189	2.0	0.0	0.0	0.0	0.0	101184	True	60.4555	True	False
INPP5A	3632	ENSG00000068383	3.0	6.9418475	0.0	0.0	8.938775	243844	False
GIMAP2	26157	ENSG00000106560	2.0	0.0	0.0	0.0	1.2486040000000003	6240	True	36.2018	False	True
LGI1	9211	ENSG00000108231	3.0	5.2246895	0.0	0.0	0.0	39658	True	54.3986	True	False
CCDC28A	25901	ENSG00000024862	2.0	9.0930345	0.0	0.0	0.0	19128	True	32.8467	True	False
MDFIC	29969	ENSG00000135272	2.0	0.0	6.1407705	0.0	0.0	93517	True	25.0704	False	False
GIMAP6	474344	ENSG00000133561	2.0	0.0	0.0	0.0	1.1873544999999996	2423	True	31.2155	False	True
HLA-DQB2	3120	ENSG00000232629	2.0	3.4292100000000003	0.0	0.0	0.0	7017	True	80.303	False	True
HNRNPD	3184	ENSG00000138668	2.0	0.0	1.5356579999999997	0.0	0.0	18344	True	60.8451	True	True
RIN2	54453	ENSG00000132669	2.0	0.0	5.075554	3.5548770000000003	0.0	114266	True	30.8263	True	False
ASB10	136371	ENSG00000146926	2.0	0.0	0.0	0.0	1.7403399999999998	11610	True	39.1863	True	False
ASB6	140459	ENSG00000148331	2.0	6.6142330000000005	0.0	0.0	1.1887415000000008	4209	False
HSPA8	3312	ENSG00000109971	2.0	1.0974129999999995	0.0	0.0	0.0	3590	True	85.7585	True	True
COL3A1	1281	ENSG00000168542	2.0	7.6406845	0.0	0.0	0.0	37284	True	62.2101	True	True
COL9A1	1297	ENSG00000112280	2.0	0.0	0.0	0.8605535	0.0	86027	True	40.8252	True	True
HTR4	3360	ENSG00000164270	2.0	0.0	0.0	0.0	0.0	185829	True	30.8411	True	True
ADAMTS2	9509	ENSG00000087116	2.0	0.0	0.0	0.0	7.7413375	231461	True	55.4088	True	True
CHRNA2	1135	ENSG00000120903	3.0	5.225361	0.0	0.0	0.0	9429	True	65.4064	True	True
PDCD1	5133	ENSG00000188389	2.0	0.0	0.0	0.0	9.597726	7780	False
PGGT1B	5229	ENSG00000164219	3.0	7.561882000000001	0.0	0.0	0.0	50449	True	25.4642	False	False
CPB2	1361	ENSG00000080618	2.0	7.6873185	0.0	0.0	0.0	51395	True	40.4255	True	True
IRX3	79191	ENSG00000177508	3.0	6.4882345	0.0	0.0	0.0	2364	True	37.7246	True	True
CHAT	1103	ENSG00000070748	2.0	0.0	7.397663	1.4072720000000007	0.0	50856	True	35.4278	False	True
ZIC5	85416	ENSG00000139800	2.0	4.743108	0.0	0.0	0.0	6298	True	36.5008	True	True
SLC6A3	6531	ENSG00000142319	2.0	8.818422	0.0	0.0	8.58092	48462	True	65.4839	True	True
CSNK2A1	1457	ENSG00000101266	2.0	0.0	0.0	0.0	9.523101	24590	True	98.4655	False	False
NTSR2	23620	ENSG00000169006	2.0	0.0	0.0	0.0	0.0	11650	True	36.0976	True	True
HLA-DQA2	3118	ENSG00000237541	2.0	3.4452524999999996	0.0	0.0	0.0	4950	True	89.4118	False	True
CST5	1473	ENSG00000170367	2.0	0.0	1.141432	7.488999	0.0	3488	True	55.6338	True	True
SSH2	85464	ENSG00000141298	2.0	8.545688	0.0	7.1555685	0.0	299159	True	32.2069	True	False
TSLP	85480	ENSG00000145777	2.0	8.274475	0.0	0.0	0.0	4183	False
DOCK5	80005	ENSG00000147459	3.0	7.3936025	0.0	0.0	0.0	226390	True	65.2941	True	True
FECH	2235	ENSG00000066926	3.0	5.2261925	0.0	0.0	0.0	35908	False
MKI67	4288	ENSG00000148773	2.0	8.495322	0.0	0.0	4.3759445	26477	False
TMEM241	85019	ENSG00000134490	3.0	0.0	0.0	7.5130055	0.0	139845	False
CASP1	834	ENSG00000137752	2.0	0.8737624999999998	0.0	0.0	0.0	8855	True	46.5347	False	False
WASF3	10810	ENSG00000132970	2.0	4.346392	0.0	1.761806	0.0	43574	True	51.992	True	False
ZNF460	10794	ENSG00000197714	2.0	0.0	0.0	0.0	8.6689025	11423	True	63.1673	False	True
DPY19L3	147991	ENSG00000178904	2.0	0.14205300000000065	0.0	4.74563	0.0	73986	True	42.5978	True	False
MLYCD	23417	ENSG00000103150	2.0	4.096906	4.709079	0.0	3.586168	16344	False
ZSCAN5B	342933	ENSG00000197213	2.0	0.0	0.0	0.0	7.573824500000001	3225	True	79.1919	False	False
MTMR4	9110	ENSG00000108389	4.0	3.0410674999999996	0.0	0.0	0.0	24919	True	48.95399999999999	True	False
RTL1	388015	ENSG00000254656	2.0	7.994757	0.0	0.0	3.9995459999999996	4076	False
ACMSD	130013	ENSG00000153086	2.0	3.6883150000000002	3.6778405000000003	0.0	0.0	63177	False
ZNF543	125919	ENSG00000178229	2.0	0.0	0.0	0.0	8.7074435	8411	True	76.5	False	True
CDH12	1010	ENSG00000154162	2.0	0.0	0.0	0.0	0.0	326939	True	61.2091	True	True
CACNA2D2	9254	ENSG00000007402	2.0	8.0313765	0.021474500000000063	0.0	0.0	138757	True	51.7391	True	False
GPR12	2835	ENSG00000132975	2.0	4.4017095	0.0	1.6665390000000002	0.0	1004	True	55.988	True	True
LYRM9	201229	ENSG00000232859	2.0	6.646359	0.0	9.0548975	0.0	3221	False
ASZ1	136991	ENSG00000154438	2.0	0.0	3.7144190000000004	0.0	0.0	63864	False
DRGX	644168	ENSG00000165606	2.0	0.0	7.1388225	1.6661125000000006	0.0	29325	True	31.5589	False	True
CYTL1	54360	ENSG00000170891	2.0	0.0	0.0	0.0	4.980976	4294	False
ATP12A	479	ENSG00000075673	2.0	6.314316	0.0	3.72973	0.0	30778	True	63.5407	False	True
OR2T3	343173	ENSG00000196539	3.0	0.0	7.662871	0.0	9.386508	956	True	98.1132	False	True
SPCS3	60559	ENSG00000129128	3.0	1.9152895	0.0	0.0	0.0	8253	False
CADM1	23705	ENSG00000182985	2.0	8.816497	0.0	0.0	0.0	327918	True	40.9766	True	False
SMARCD3	6604	ENSG00000082014	2.0	0.0	0.0	0.0	1.8155494999999995	36049	True	71.6356	True	False
PLAU	5328	ENSG00000122861	3.0	8.9771085	0.0	0.0	0.0	5009	True	43.3875	True	True
TMEM220	388335	ENSG00000187824	3.0	8.6415785	0.0	0.0	0.0	14398	False
OSGIN1	29948	ENSG00000140961	2.0	4.1514285	4.6545565	0.0	3.6406905	8335	True	49.6855	True	False
PYROXD2	84795	ENSG00000119943	2.0	0.6031969999999998	0.0	0.0	0.0	31337	False
ACSL6	23305	ENSG00000164398	2.0	0.0	0.0	0.0	0.0	57686	True	64.5429	True	False
ZNF575	284346	ENSG00000176472	2.0	8.754893	0.0	0.0	0.0	1264	False
SYT4	6860	ENSG00000132872	3.0	2.2646490000000004	0.0	0.0	0.0	6940	True	52.9412	True	True
LOXL4	84171	ENSG00000138131	2.0	0.7466934999999992	0.0	0.0	0.0	14098	True	55.1587	True	False
MIS18A	54069	ENSG00000159055	2.0	0.0	0.0	0.0	0.0	9977	False
PSG8	440533	ENSG00000124467	3.0	9.5304775	0.0	0.0	0.0	12221	True	90.6103	False	True
ECI2	10455	ENSG00000198721	2.0	7.187594499999999	0.0	0.0	5.87405	19686	True	29.9492	True	True
OR9Q1	219956	ENSG00000186509	2.0	0.0	0.0	6.696823	0.0	932	True	72.5806	False	False
BORCS7	119032	ENSG00000166275	2.0	0.0	0.0	0.0	0.0	8637	False
TMEM200C	645369	ENSG00000206432	3.0	0.0	0.0	0.4302305000000004	4.1088715	1865	True	23.5105	False	False
RAPGEF6	51735	ENSG00000158987	2.0	0.0	0.0	0.0	0.0	207764	True	59.6022	True	False
TRMO	51531	ENSG00000136932	2.0	0.0	0.0	0.0	0.0	17760	False
DZIP1	22873	ENSG00000134874	3.0	9.0995025	0.0	0.0	0.0	59795	True	26.4129	False	False
LRRC72	100506049	ENSG00000205858	2.0	0.0	0.0	0.0	0.0	54536	False
OGDHL	55753	ENSG00000197444	2.0	0.0	7.504955	1.2999799999999997	0.0	23364	True	76.3366	True	False
PRRC1	133619	ENSG00000164244	2.0	0.0	0.0	0.0	0.0	30405	False
ZNF729	100287226	ENSG00000196350	2.0	0.0	0.0	7.80287	0.0	30650	False
DOP1A	23033	ENSG00000083097	2.0	0.0	0.0	0.0	0.0	71189	True	37.2779	True	False
OR11L1	391189	ENSG00000197591	3.0	0.0	8.295287	0.0	8.754092	968	True	47.8261	False	True
KDM4C	23081	ENSG00000107077	4.0	8.478129	0.0	0.0	3.0161420000000003	381740	True	54.4508	True	True
OXGR1	27199	ENSG00000165621	2.0	7.7243815	0.0	0.0	0.0	1013	True	33.5312	True	True
FASTK	10922	ENSG00000164896	2.0	0.0	0.0	0.0	1.6371684999999996	4041	False
ZNF467	168544	ENSG00000181444	2.0	0.0	0.0	0.0	0.32629799999999953	6318	False
CLEC12A	160364	ENSG00000172322	2.0	8.1972645	0.0	0.0	0.0	33679	True	33.0909	False	True
SPINK7	84651	ENSG00000145879	2.0	0.0	0.0	0.0	0.0	3200	True	42.3529	False	False
C4BPA	722	ENSG00000123838	2.0	0.0	0.0	0.0	0.0	31691	False
CADM4	199731	ENSG00000105767	2.0	8.658388	0.0	0.0	0.0	16460	True	37.8866	True	False
CCNI	10983	ENSG00000118816	2.0	0.0	0.0	0.0	0.0	18143	True	29.7082	True	False
FBXO15	201456	ENSG00000141665	3.0	0.0	0.0	0.0	3.700609	74324	False
HAAO	23498	ENSG00000162882	2.0	9.5546705	0.0	0.0	0.0	25099	False
PDCD5	9141	ENSG00000105185	2.0	0.2810869999999994	0.0	4.606596	0.0	6038	False
WDR36	134430	ENSG00000134987	2.0	8.3100785	0.0	0.0	0.0	34594	False
MBD3L2	125997	ENSG00000230522	2.0	9.538013	0.0	0.0	2.9494920000000002	2248	True	97.5962	True	True
OTOA	146183	ENSG00000155719	2.0	0.0	0.0	0.0	0.0	82025	False
TMEM207	131920	ENSG00000198398	2.0	9.323307	0.0	0.0	2.13506	20214	False
DNAH12	201625	ENSG00000174844	2.0	7.3760885	7.056411000000001	0.0	0.0	44370	False
CLDN1	9076	ENSG00000163347	2.0	9.4477675	0.0	0.0	2.0105994999999997	13929	True	61.1374	True	True
SIAH3	283514	ENSG00000215475	2.0	7.4255130000000005	0.0	0.0	0.0	68246	True	36.0595	False	False
TMEM177	80775	ENSG00000144120	2.0	1.4626680000000007	0.0	0.0	0.0	935	False
ISOC1	51015	ENSG00000066583	2.0	0.0	0.0	0.0	0.0	18234	True	33.556999999999995	False	False
PABPC3	5042	ENSG00000151846	2.0	5.9133025	0.0	3.3287164999999996	0.0	1895	True	92.8685	True	True
ATG12	9140	ENSG00000145782	2.0	6.9628305	0.0	0.0	0.0	9748	False
OR5D13	390142	ENSG00000279761	2.0	0.0	0.0	9.10282	0.0	944	True	63.6943	False	True
C2CD4B	388125	ENSG00000205502	2.0	6.8984245	0.0	0.0	0.0	1094	True	76.0989	False	False
FOXP2	93986	ENSG00000128573	2.0	0.0	6.551727	0.0	0.0	263414	True	60.9459	True	False
GDF6	392255	ENSG00000156466	2.0	0.0	0.0	0.0	0.0	16129	True	45.2747	True	True
RAB32	10981	ENSG00000118508	2.0	1.3270359999999997	0.0	0.0	0.0	10733	True	60.8889	True	True
GOLGA8J	653073	ENSG00000179938	3.0	0.0	0.0	0.0	0.0	10446	True	97.7848	False	True
RAB28	9364	ENSG00000157869	2.0	0.0	0.0	0.0	0.0	115592	False
SGMS1	259230	ENSG00000198964	2.0	0.0	8.635387	0.1695480000000007	0.0	36972	True	50.1211	True	False
KLRC2	3822	ENSG00000205809	2.0	8.6626295	0.0	0.0	0.0	4869	True	90.0433	False	True
TMEM252	169693	ENSG00000181778	2.0	9.731773	0.0	0.0	0.0	3555	False
RNF166	115992	ENSG00000158717	2.0	8.9243385	0.0	0.0	8.4136005	8757	True	39.6624	True	False
NRBF2	29982	ENSG00000148572	2.0	0.0	0.0	0.0	0.0	20802	False
NMRK1	54981	ENSG00000106733	3.0	3.1984779999999997	0.0	0.0	0.0	21567	True	49.2611	True	False
CFAP298	56683	ENSG00000159079	2.0	0.0	0.0	0.0	0.0	10380	False
PPP1R3A	5506	ENSG00000154415	2.0	0.0	7.2115865	0.0	0.0	41273	False
CELSR1	9620	ENSG00000075275	3.0	0.0	0.0	0.0	5.541504	173992	True	55.6403	True	False
TTC23	64927	ENSG00000103852	2.0	0.0	0.0	0.0	7.192173	90702	True	20.1342	False	False
CLEC12B	387837	ENSG00000256660	2.0	8.2436985	0.0	0.0	0.0	7721	True	32.971	False	True
LECT2	3950	ENSG00000145826	2.0	0.0	0.0	0.0	0.0	7502	False
CRYGN	155051	ENSG00000127377	2.0	0.0	0.0	0.0	1.9934045000000005	9869	True	32.4176	True	True
CYB561D1	284613	ENSG00000174151	2.0	0.0	0.0	0.0	0.0	2119	True	41.0359	True	False
IGSF6	10261	ENSG00000140749	2.0	0.0	0.0	0.0	0.0	11064	False
UBE4B	10277	ENSG00000130939	2.0	0.0	0.0	0.0	0.0	146285	False
[truncated: 14,899 more rows]
