# Supplementary material for: Paralog dispensability shapes homozygous deletion patterns in tumor genomes
Source: Mol Syst Biol. 2023 Nov 14;19(12):e11987. doi: 10.15252/msb.202311987 (PMC10698506; doi:10.15252/msb.202311987)
Supplement: Supplementary file 4 — Dataset EV3 [file MSB-19-e11987-s002.zip › Dataset_EV3_Readme.txt]

Each row contains the data for a single passenger gene. 

Columns as follows: 
symbol : HGNC gene symbol
entrez_id : Entrez ID
ensembl_id: Ensembl gene ID
n_HDs : number of HDs across the TCGA and ICGC cohorts combined
dist_tsg : inverted distance to the nearest recurrently deleted tumor suppressor gene, pre Z-scoring. See Methods for calculation details. 
dist_fragsite : inverted distance to the nearest fragile site, pre Z-scoring. See Methods for calculation details. 
dist_centromere : inverted distance to the nearest centromere, pre Z-scoring. See Methods for calculation details. 
dist_telomere : inverted distance to the nearest telomere, pre Z-scoring. See Methods for calculation details. 
gene_length : number of bases from the start of the first exon to the end of the last exon for the longest transcript associated with the gene
paralog : TRUE for genes with paralogs, FALSE otherwise
max_seq_id : Maximimum sequence identity
WGD: Boolean variable that indicates whether the gene is part of a paralog pair that originated with a whole genome duplication
big_family : Boolean variable that indicates whether the gene is from a family with at least 4 paralogs with which it shares at least 20% reciprocal sequence identity.
